# Supplementary material for: Ontogeny of sexual size dimorphism revisited: Females grow for a longer time and also faster
Source: PLoS One. 2019 Apr 23;14(4):e0215317. doi: 10.1371/journal.pone.0215317 (PMC6478289; doi:10.1371/journal.pone.0215317)
Supplement: S1 Data — (TXT) [file pone.0215317.s001.txt]

F2	F1D	plant	w0	w1	w2	w3	w4	w5	w6	w7	w8	w9	w10	w11	w12	w13	w14	w15	w16	w17	w18	w19	RGR	RGR2	pupday	pupw	dur5	sex	comm	aegmaxkaal	arraymax	koorumiskp	timetolastinstar
201	702	m	27.5	.	43.9	60.3	66.4	74.6	100.4	105.1	110.3	108.3	101.3	82.4	.	.	.	.	.	.	.	.	2.454545455	0.317417784	1.07.09	67.5	10	M	.	8	110.3	5	16
202	361	m	24.1	33.7	48	61.5	71.8	88.5	93.9	104.5	99.7	78.7	.	.	.	.	.	.	.	.	.	.	2.730290456	0.247836164	30.06.09	65.8	8	M	.	7	104.5	5	17
204	615	m	27.5	34.2	44.6	61.2	77.8	90.7	89.9	110.9	119.5	109.6	85.4	.	.	.	.	.	.	.	.	.	2.632727273	0.31641333	1.07.09	72.4	9	M	.	8	119.5	6	16
205	645	m	17.5	23.3	30.2	40.2	43	49.5	61.9	71.4	71.8	74.5	74.6	67.4	53.9	.	.	.	.	.	.	.	2.714285714	0.286025071	6.07.09	47.5	11	M	.	10	74.6	8	17
206	332	m	24.4	21.1	34.3	46	63.4	76.3	94.4	83.8	105.5	98.1	88.2	74.4	.	.	.	.	.	.	.	.	2.692622951	0.293496042	5.07.09	65.7	10	M	.	8	105.5	5	20
207	815	m	26	30	40.1	54.2	72.9	89.4	84.9	115.4	112.2	106.5	90.1	.	.	.	.	.	.	.	.	.	2.988461538	0.301304574	1.07.09	77.7	9	F	.	7	115.4	6	16
208	625	m	35.3	42.4	52.6	65.7	80.1	97.3	96.4	111.7	118.4	122.3	124.8	115.5	96.2	82.7	.	.	.	.	.	.	1.909348442	0.222382806	9.07.09	67.4	12	F	.	10	124.8	6	21
209	363	m	22	27.4	34.3	44.3	50.4	68.6	87.7	91.6	96.7	96.3	71.8	.	.	.	.	.	.	.	.	.	2.818181818	0.255839323	5.07.09	62	9	M	.	8	96.7	5	21
210	487	m	26.6	30.2	39.3	56.9	79	83.4	97.5	106.1	102	82.6	.	.	.	.	.	.	.	.	.	.	2.680451128	0.370070822	30.06.09	71.3	8	M	.	7	106.1	6	16
211	513	k	28.9	36.3	49.9	63.2	70.6	79.3	85.3	89.8	96.5	103.6	106.4	95.4	80.1	.	.	.	.	.	.	.	2.325259516	0.236283298	6.07.09	67.2	11	M	.	10	106.4	6	19
212	791	m	22.6	26.1	38	54.9	63.8	75.6	82.1	86.8	87.2	82.6	68.3	.	.	.	.	.	.	.	.	.	2.64159292	0.367927189	2.07.09	59.7	9	M	.	8	87.2	6	17
213	412	m	31.4	37.4	58.1	70.3	86.7	101.8	114	118.9	129.3	128.5	104.3	88.5	.	.	.	.	.	.	.	.	2.394904459	0.190606135	5.07.09	75.2	10	F	.	8	129.3	8	17
214	758	m	26.8	27.6	36.8	48.4	64.9	79.2	84.1	103.7	109.2	113.1	91.3	81.5	.	.	.	.	.	.	.	.	2.705223881	0.274001969	3.07.09	72.5	10	M	.	9	113.1	6	17
215	728	k	32.5	38.6	54.3	65.5	85.3	94.4	105.6	111.4	124.6	122.8	126.2	109	84	.	.	.	.	.	.	.	2.135384615	0.187525916	7.07.09	69.4	11	F	.	10	126.2	6	20
216	598	m	21.6	27.9	41.7	55.6	55	71.1	71.6	82.7	91.2	93.2	80.1	67.8	.	.	.	.	.	.	.	.	2.722222222	0.287682072	3.07.09	58.8	9	M	.	9	93.2	6	18
217	590	m	30	30.7	44.7	63	66.8	87.6	104.2	120.1	119.2	122.3	127.4	88	.	.	.	.	.	.	.	.	2.463333333	0.343161225	2.07.09	73.9	10	F	.	10	127.4	5	17
218	699	m	28.6	33.1	41.6	54.5	53.1	65.4	71.6	70.9	103.3	109.8	121.9	136.3	139.8	135.5	99.5	.	.	.	.	.	2.951048951	0.270100534	6.07.09	84.4	12	F	.	12	139.8	5	19
219	463	m	26.9	31	42.8	59.3	75	85.7	94.9	103.7	108.3	104.4	87.5	77.1	.	.	.	.	.	.	.	.	2.475836431	0.326071203	5.07.09	66.6	10	M	.	8	108.3	6	19
220	645	m	30.5	29.2	43.4	54.4	69.9	83.9	106.6	109.8	105.1	103.5	83.9	72.5	.	.	.	.	.	.	.	.	2.354098361	0.225904713	3.07.09	71.8	10	M	.	7	109.8	6	17
221	268	m	29.3	39.5	51.9	71.3	70.8	85.4	97.9	107.1	108.4	132	120.4	120.7	92	.	.	.	.	.	.	.	2.716723549	0.317577537	4.07.09	79.6	10	F	.	9	132	6	18
222	690	k	24.1	23.7	33.1	43.1	63.4	71.1	75.2	91.4	100.6	99.7	118.2	120.4	112.5	116.3	101.5	86.6	.	.	.	.	3.037344398	0.263989715	10.07.09	73.2	14	F	.	11	120.4	8	18
223	592	m	27	24.7	38.2	50.8	63.5	74.5	86.5	94.5	103.8	110.5	107.8	98.4	77.4	.	.	.	.	.	.	.	2.374074074	0.285060839	5.07.09	64.1	10	F	.	9	110.5	6	19
224	723	k	30	35	47.8	48.5	50.5	58.7	62.1	62.8	83.1	97.3	101.9	116.8	121.6	137	134.8	119.6	95.2	.	.	.	2.69	0.014538158	80709	80.7	16	F	.	13	137	8	14
225	749	m	.	28.8	35.7	50.2	49.2	58.4	82	95.3	105.5	113.7	119.4	114	97.5	86.1	.	.	.	.	.	.	.	0.340864338	5.07.09	73.4	11	F	.	10	119.4	6	18
226	828	m	30	28.4	47.7	61.1	72.6	84.3	94.8	97.7	102.1	103.2	74.7	.	.	.	.	.	.	.	.	.	2.18	0.247580468	2.07.09	65.4	9	M	.	9	103.2	5	18
227	223	m	24.7	31.6	41.8	55.1	67.6	76.6	88.2	87.4	106.3	98.3	75.3	.	.	.	.	.	.	.	.	.	2.607287449	0.276253377	2.07.09	64.4	9	M	.	8	106.3	6	17
229	248	m	28.1	32.7	39.9	53.1	53.4	62.7	69.6	76.6	97	82.5	114.7	113.8	109	116.5	101.5	80	.	.	.	.	2.288256228	0.285800604	7.07.09	64.3	13	F	.	13	116.5	5	19
230	658	m	26.1	30.2	30.5	48.5	48.9	59.2	77.4	92.8	102.6	111.6	113.7	105.4	80.2	.	.	.	.	.	.	.	2.655172414	0.463837114	4.07.09	69.3	10	M	.	10	113.7	7	17
231	825	m	26.7	33.4	46.5	60.4	72	89	98.1	94.1	97.6	94.2	72.4	.	.	.	.	.	.	.	.	.	2.329588015	0.261536792	4.07.09	62.2	9	M	.	6	98.1	7	18
232	700	m	31.7	31.7	48.4	62.1	90	98.7	112.3	118	119	111.8	95.8	85.6	.	.	.	.	.	.	.	.	2.61829653	0.249246175	3.07.09	83	10	M	.	8	119	6	17
233	431	k	31.1	32.6	41.3	53.4	58.7	69.6	73.7	84.1	96.4	98	103.6	103.5	96.7	92.5	69.2	.	.	.	.	.	2.08681672	0.256948246	9.07.09	64.9	13	F	.	10	103.6	5	21
236	459	k	30.3	28.9	38.6	44	59.5	73.2	83.2	95.8	97.2	89.4	110.6	106.8	92.7	75.1	.	.	.	.	.	.	2.082508251	0.130937357	5.07.09	63.1	12	F	.	10	110.6	6	17
237	420	m	19.4	.	26.3	41.3	55.4	64.5	74.3	75.1	86.3	86.9	67	.	.	.	.	.	.	.	.	.	2.912371134	0.451293561	30.06.09	56.5	9	M	.	9	86.9	6	15
238	698	m	24.6	31.4	43.4	54.5	63.6	68.3	84.1	92	95.1	93.6	82	71	.	.	.	.	.	.	.	.	2.463414634	0.227741261	7.07.09	60.6	10	M	.	8	95.1	7	20
239	351	m	31	37.1	49.9	66.7	77.3	93	112.8	127.8	122.8	135.6	112.7	94.3	.	.	.	.	.	.	.	.	2.596774194	0.29018395	5.07.09	80.5	10	F	.	9	135.6	6	19
240	649	m	34.4	41.1	58.6	64.4	84.1	106.2	117.1	139.3	147.3	148.4	130.2	103	.	.	.	.	.	.	.	.	2.575581395	0.094378937	5.07.09	88.6	10	F	.	9	148.4	6	19
242	230	k	28	35.6	50.9	68	74.4	91.3	99.8	103.1	111.1	105.4	104.8	79.4	.	.	.	.	.	.	.	.	2.421428571	0.289644782	5.07.09	67.8	10	M	.	8	111.1	7	18
243	212	k	34.3	41.6	61.3	77.2	96.1	109.2	118.3	118.2	118.4	122.8	117.8	93.4	.	.	.	.	.	.	.	.	2.189504373	0.230619614	6.07.09	75.1	10	F	.	9	122.8	7	19
244	550	m	29.5	36.6	53.6	73	.	84.9	97.7	103.9	112.2	122.9	127.4	102.4	91.5	.	.	.	.	.	.	.	2.644067797	0.308910373	4.07.09	78	10	F	.	10	127.4	6	18
245	823	m	25.2	27.8	37.1	46.6	46.6	54.8	59.9	65.7	91.4	90.4	103.1	110	115.7	111.5	93.9	79.3	.	.	.	.	2.571428571	0.227983572	7.07.09	64.8	13	F	.	12	115.7	5	19
247	858	m	25	25.8	33.7	42	56.2	67.3	85.8	92.2	99	110.7	101.2	76.8	.	.	.	.	.	.	.	.	2.692	0.220171781	3.07.09	67.3	10	M	.	9	110.7	5	18
248	689	m	29.6	34.7	49.5	65.8	77.9	90.9	111.6	117.8	128	130.3	126.4	120	95.2	.	.	.	.	.	.	.	2.689189189	0.284647169	8.07.09	79.6	11	F	.	9	130.3	8	19
249	397	k	25.3	33.8	40.9	51.8	54.3	57.9	64.3	72.4	91.7	100.9	106.4	110.4	109.6	105.9	107.3	97	84.8	.	.	.	2.814229249	0.236260086	11.07.09	71.2	15	M	.	11	110.4	7	19
253	332	m	26	28.5	39.7	45.9	59.4	73.9	75.5	88.8	91.3	93.1	72.8	.	.	.	.	.	.	.	.	.	2.407692308	0.145113929	2.07.09	62.6	9	M	.	9	93.1	5	18
254	599	m	26.2	30	41.7	55.1	60.2	73.8	85.9	84	99	101.8	112.8	101.4	112.2	107.7	97.9	79.5	.	.	.	.	2.458015267	0.278648587	10.07.09	64.4	14	F	.	10	112.8	6	20
255	357	m	26.3	25.1	32.3	41.8	61.5	81.6	89.2	107.1	107.9	116.2	121.6	105.6	86.4	.	.	.	.	.	.	.	2.74904943	0.257829109	6.07.09	72.3	11	F	.	10	121.6	6	19
256	355	k	28.2	27.8	29.1	31.4	37.7	43.2	50.1	66.6	83.5	84.1	91.7	97.7	89.3	94.4	99.9	92	80.4	69.2	.	.	2.04964539	0.076069719	12.07.09	57.8	16	M	.	14	99.9	5	21
257	874	m	31.2	37.1	45	59.6	59.6	69.8	80.8	91.9	112.6	113.9	128.3	140.5	146.4	131.7	100.1	.	.	.	.	.	2.679487179	0.280993084	6.07.09	83.6	12	F	.	12	146.4	5	19
258	542	k	30.5	28.8	31.2	34.7	44.3	55.6	70.5	78.1	88.5	93	100.1	103.1	92.9	.	.	.	.	.	.	.	1.980327869	0.106321592	6.07.09	60.4	11	M	.	11	103.1	6	19
260	624	m	28	35.6	42.7	65.7	64.6	75.4	83.4	102.7	107.9	127.6	126.3	125.5	103	83.1	.	.	.	.	.	.	2.528571429	0.430900005	5.07.09	70.8	11	F	.	9	127.6	6	18
261	374	m	33.5	37.4	49	65.8	79	108.7	120.3	130.1	134.9	152.7	147.6	124.4	105.8	.	.	.	.	.	.	.	2.644776119	0.29479954	3.07.09	88.6	11	F	.	9	152.7	5	17
263	460	m	24	27.2	34.7	49.3	49.8	60.1	65.9	85.8	93.2	99.6	95.9	93.7	75.6	.	.	.	.	.	.	.	2.608333333	0.351184394	4.07.09	62.6	10	M	dead	9	99.6	6	18
264	287	m	23.1	26.7	41.4	59.5	74.8	91.3	100.2	112.9	116.8	114.4	98.7	83.7	.	.	.	.	.	.	.	.	3	0.362695432	3.07.09	69.3	10	F	.	8	116.8	5	18
265	276	m	27.2	32.3	52.7	64.8	84.7	89.8	103.8	125.4	124.4	122.7	118	91.2	.	.	.	.	.	.	.	.	2.875	0.206690148	5.07.09	78.2	10	F	dead	7	125.4	7	18
266	215	m	26.4	31.1	45	55.4	56	76.5	87.9	97.1	98.6	102.5	113.7	110.9	79.6	.	.	.	.	.	.	.	2.462121212	0.207917104	4.07.09	65	10	F	.	10	113.7	6	18
267	479	m	23.6	25.9	34.8	45.9	57.6	62.6	73.6	73	88.3	98.2	69.2	.	.	.	.	.	.	.	.	.	2.584745763	0.27684773	2.07.09	61	9	M	.	9	98.2	5	18
268	534	m	22.5	28.3	29.5	40.7	50.4	62.4	72.4	74.2	86.9	90.3	86	74.3	62.7	.	.	.	.	.	.	.	2.435555556	0.321837829	18.07.09	54.8	11	M	.	9	90.3	8	29
269	265	m	24.3	22.4	35.9	45.5	60.8	64.5	78.9	81.9	88.1	84.1	84.6	81.5	67.3	.	.	.	.	.	.	.	2.427983539	0.23697503	6.07.09	59	11	M	.	8	88.1	6	19
271	457	m	28.4	26.8	43.8	56.8	78	91.3	114.6	114.8	128	115.4	109.4	87.9	.	.	.	.	.	.	.	.	2.718309859	0.259902508	7.07.09	77.2	10	F	.	8	128	6	21
273	697	m	29	35	49.4	62.6	72.3	84.1	106.4	116.7	124.5	129.2	108.1	93.6	81.1	.	.	.	.	.	.	.	2.834482759	0.236814854	4.07.09	82.2	11	F	dead	9	129.2	5	18
274	689	m	25.9	30.7	48.1	60	72.3	85.7	96.2	98.4	106.5	100.9	88.2	75.5	.	.	.	.	.	.	.	.	2.536679537	0.221062385	6.07.09	65.7	10	M	.	8	106.5	8	18
275	860	m	30.4	31.5	36.9	64	74.2	85.1	102.5	117.9	132.7	135.4	130.9	96.1	.	.	.	.	.	.	.	.	2.608552632	0.550671532	2.07.09	79.3	10	F	.	9	135.4	5	17
276	657	k	26.8	31.6	41.7	49.7	74.2	86.6	92.7	100.6	100.9	97.4	94.3	75.8	.	.	.	.	.	.	.	.	2.429104478	0.175503804	3.07.09	65.1	10	M	.	8	100.9	5	18
277	849	m	22.5	36.4	44.6	61.1	70.7	80.7	91	93.8	86.9	71.8	.	.	.	.	.	.	.	.	.	.	2.831111111	0.314778007	30.06.09	63.7	8	M	.	7	93.8	5	17
278	339	m	31	29.9	38.3	55.3	54.3	69.3	85.8	102.2	116.5	127.8	139	124.8	92.6	.	.	.	.	.	.	.	2.464516129	0.367323012	4.07.09	76.4	10	F	.	10	139	7	17
279	211	m	23	22.2	29.1	41.3	41	53.2	63.2	67.9	76.6	88.6	96.9	90.6	83.2	69.6	.	.	.	.	.	.	2.708695652	0.350124326	5.07.09	62.3	11	M	.	10	96.9	6	18
280	220	m	32.7	32.1	44.4	54.7	54.9	69.7	87.5	95.5	113.8	123.8	125.6	129.2	135.3	120.2	98.2	.	.	.	.	.	2.602446483	0.20862424	6.07.09	85.1	12	F	.	12	135.3	6	18
281	762	m	22.6	34.6	47.2	69.2	84.4	108.2	116.4	121.3	112.8	89.8	.	.	.	.	.	.	.	.	.	.	3.473451327	0.38260697	30.06.09	78.5	8	M	.	7	121.3	5	17
283	851	k	33.7	32.4	49	64.5	83.1	82	87.5	96.1	117	128	130	121	95.4	.	.	.	.	.	.	.	2.261127596	0.274844926	6.07.09	76.2	11	F	.	10	130	5	20
284	207	k	33.1	40.2	56.9	71.9	90.8	109	124.2	120.5	131.5	130.5	118.2	97.9	.	.	.	.	.	.	.	.	2.540785498	0.233980924	5.07.09	84.1	10	F	.	8	131.5	6	19
285	768	k	28.3	32	38.7	45.2	56.4	71.7	79.5	89.8	104.4	100.6	104.1	97.1	79.2	.	.	.	.	.	.	.	2.427561837	0.155257487	4.07.09	68.7	11	F	.	8	104.4	5	18
286	287	m	28.2	32.8	43.7	58	74.5	83.8	89	95.7	106.4	95	76.1	.	.	.	.	.	.	.	.	.	2.393617021	0.283094908	2.07.09	67.5	9	M	.	8	106.4	5	18
287	876	m	33.4	31.1	46.2	51.5	73	92.3	104.7	119.1	124.3	137.6	136.3	116.9	92.3	.	.	.	.	.	.	.	2.359281437	0.10860201	10.07.09	78.8	11	F	.	9	137.6	7	22
288	549	m	25.1	28.3	35.9	46.2	64.4	80	96.4	99.2	98.8	100.6	95.5	81.8	69.8	.	.	.	.	.	.	.	2.521912351	0.252242503	8.07.09	63.3	11	M	.	9	100.6	5	22
289	536	k	32.9	37.6	55.1	65.5	88.4	98.6	106.2	116.7	117.6	121.1	122.6	127.5	117.8	110.1	92.9	.	.	.	.	.	2.404255319	0.172900426	6.07.09	79.1	13	F	.	11	127.5	5	18
290	737	m	32.4	42.2	54.3	71	81.5	92	97.8	118	143	138.7	127.1	130.1	121.1	103.1	.	.	.	.	.	.	2.824074074	0.26815565	8.07.09	91.5	12	F	.	8	143	7	19
293	448	m	27.8	26	37.7	43.8	60.2	71.1	86.3	92.4	108.8	117.7	111.1	95.2	81.8	.	.	.	.	.	.	.	2.446043165	0.149973723	8.07.09	68	11	F	dead	9	117.7	6	21
295	531	k	30	34.5	44.3	57.7	56.2	75.8	67.6	93.8	112.4	114.3	112.8	123.8	125.4	112.9	89.6	.	.	.	.	.	2.513333333	0.264272496	6.07.09	75.4	12	F	dead	12	125.4	6	18
296	446	m	33.1	36.7	57	74.5	103.2	99.2	125.8	126.6	128.7	138.5	130.7	103.4	.	.	.	.	.	.	.	.	2.673716012	0.267747858	3.07.09	88.5	10	F	dead	9	138.5	6	17
297	764	m	27.1	33.1	45.3	51.2	61.7	70.9	89.7	100.7	100.4	90.8	71.2	.	.	.	.	.	.	.	.	.	2.3099631	0.1224325	4.07.09	62.6	9	M	.	7	100.7	5	20
298	242	k	27.1	25.4	37.8	48.3	50.3	55.5	60.2	63.3	85.2	94.8	101.5	100.5	89.3	70.2	.	.	.	.	.	.	2.228782288	0.245122458	7.07.09	60.4	12	M	.	10	101.5	6	19
300	369	m	26	25.4	36.7	52.1	55.9	60.8	65.1	86.8	97.4	99.7	109.8	113.2	105.7	111.8	100.3	82.6	.	.	.	.	2.596153846	0.350388194	10.07.09	67.5	14	F	dead	11	113.2	7	19
301	457	m	25.4	24	38.9	49.9	67.6	90	110.6	104	107.1	80.7	.	.	.	.	.	.	.	.	.	.	2.909448819	0.249026752	30.06.09	73.9	8	M	.	6	110.6	6	16
302	758	m	25.9	24.1	37.3	49.9	64.9	74.5	85.9	101.1	112.4	105.8	105.9	113.6	102.2	88.9	.	.	.	.	.	.	2.911196911	0.291027676	4.07.09	75.4	12	F	.	11	113.6	6	16
303	248	k	23.2	20.8	25.4	31.2	38.9	45.8	53.2	62.6	67.3	74	76	82.5	84.5	88.2	80.1	73	62.6	.	.	.	2.327586207	0.205668921	8.07.09	54	15	M	.	13	88.2	6	17
304	287	m	29.4	.	39.6	53.3	70.9	85.6	88.7	94	103.6	93.8	76.2	.	.	.	.	.	.	.	.	.	2.180272109	0.297107213	30.06.09	64.1	9	M	.	8	103.6	5	16
305	363	k	26.1	24	31.1	41.6	57.3	67.3	74.7	83.6	87.4	94.9	90.3	95.2	81.8	65.7	.	.	.	.	.	.	2.268199234	0.290892348	5.07.09	59.2	12	M	.	11	95.2	5	18
306	510	m	25.7	30	45	57.1	63.7	72.7	97.6	98.8	109.8	115.2	102.4	96.4	75.6	.	.	.	.	.	.	.	2.684824903	0.238141627	5.07.09	69	11	F	.	9	115.2	7	17
307	212	m	27.3	27.7	38.3	51.5	69.3	79.7	96	92.5	100.1	118.8	112.1	116.7	103.2	81.2	.	.	.	.	.	.	2.483516484	0.296131911	8.07.09	67.8	12	F	.	9	118.8	7	19
308	534	m	27.1	25.8	31.6	42.8	59.2	57.6	77.4	81.6	89.6	81.4	77	87.7	95.4	95.2	100.7	84.9	72.8	.	.	.	2.313653137	0.303380982	8.07.09	62.7	15	F	.	14	100.7	6	17
309	699	m	32.8	.	38.7	58.3	70.3	85.4	102.7	121.1	135.6	125.8	121	92.1	.	.	.	.	.	.	.	.	2.329268293	0.409762493	1.07.09	76.4	10	F	.	8	135.6	5	16
310	265	m	24.5	23.7	32.5	48.4	54	64.9	64.9	82.2	93.5	92.9	92	84.5	70.8	.	.	.	.	.	.	.	2.53877551	0.398259724	4.07.09	62.2	10	M	.	8	93.5	8	16
312	689	m	27.2	25.1	33.6	44.7	59	72.6	82.5	97.1	105.1	105.8	91.1	77.5	.	.	.	.	.	.	.	.	2.514705882	0.285447435	3.07.09	68.4	10	M	.	9	105.8	8	15
313	874	m	29	28.1	33.7	41	54.5	63.1	75.6	91.9	101.5	108.8	106.9	112	93.8	81.3	.	.	.	.	.	.	2.313793103	0.196074229	6.07.09	67.1	12	M	.	11	112	5	19
314	616	k	29.2	27.9	30.2	35.2	51.5	75.4	81.8	87.8	105.7	111	114.8	114.5	119.4	102.7	85.6	.	.	.	.	.	2.452054795	0.153204158	6.07.09	71.6	13	F	.	12	119.4	5	18
315	536	m	22.4	.	32.4	46.7	53	71.3	71.1	86.6	89.4	100.5	88.4	73	.	.	.	.	.	.	.	.	2.790178571	0.365585742	1.07.09	62.5	10	M	.	9	100.5	5	16
316	215	m	22.3	30.9	39.8	46	61.1	77.7	77.7	85.5	95.1	92.1	86.1	70.9	.	.	.	.	.	.	.	.	2.771300448	0.144774484	4.07.09	61.8	10	M	.	8	95.1	6	18
317	649	m	26.6	34.8	44.7	53.2	70.1	82.3	105.4	102.3	99.2	75.3	.	.	.	.	.	.	.	.	.	.	2.533834586	0.174084895	1.07.09	67.4	8	M	.	6	105.4	6	17
318	460	m	27.7	26.6	34.2	45.9	54.6	67.2	85.7	101.5	104.4	122.5	116	124.8	106.6	85.5	.	.	.	.	.	.	2.859205776	0.294239473	5.07.09	79.2	12	F	.	11	124.8	6	17
319	815	k	.	29.8	39.4	57.7	73.4	77.6	93.3	98.1	106.9	113.5	122.5	115.6	99.5	90.3	.	.	.	.	.	.	.	0.381491357	6.07.09	71.1	12	F	.	10	122.5	6	18
320	220	m	26.7	25.6	35.3	51.4	62.3	81.2	90.1	112.7	111.8	120.9	129.4	111.1	88.6	.	.	.	.	.	.	.	2.91011236	0.375755209	7.07.09	77.7	11	F	.	10	129.4	6	20
321	412	m	25.9	28.4	40.1	50.3	62.8	71.6	86.4	95.5	103.1	85.3	70.4	.	.	.	.	.	.	.	.	.	2.297297297	0.226628743	1.07.09	59.5	9	M	.	8	103.1	6	16
322	860	m	30	.	53.6	73.3	81.3	93.6	99.2	115.6	126.3	131.3	112.8	95.2	.	.	.	.	.	.	.	.	2.736666667	0.313011541	1.07.09	82.1	10	F	.	9	131.3	5	16
323	242	k	31	27.7	39.5	49.5	61.7	79.5	85.5	89.5	114.3	117.2	116.3	127	122.8	116.9	84.4	.	.	.	.	.	2.367741935	0.225671998	5.07.09	73.4	13	F	.	11	127	6	16
324	743	m	28.8	27.9	39.7	54.5	65.1	75	93.7	109.7	121.8	118.7	105	88.9	.	.	.	.	.	.	.	.	2.590277778	0.316849514	3.07.09	74.6	10	F	.	8	121.8	6	17
325	531	m	32.5	40.9	58.9	74.9	82.2	105.4	125	122.5	132.6	132.1	120.9	100.9	.	.	.	.	.	.	.	.	2.741538462	0.2403128	4.07.09	89.1	10	F	.	8	132.6	6	18
326	292	m	27.3	.	38.8	48.3	63.7	71.7	85.1	100.9	108.7	124.2	121.9	100.9	79.6	.	.	.	.	.	.	.	2.706959707	0.219011314	2.07.09	73.9	11	F	.	9	124.2	5	16
327	858	m	25.5	.	47.6	68.9	76.7	91.4	96.1	106.7	90.9	78.5	.	.	.	.	.	.	.	.	.	.	2.678431373	0.369823417	29.06.09	68.3	8	M	.	7	106.7	5	16
328	658	k	23.4	20	32.3	39	52.3	60.3	69.8	73.8	84.6	84.9	85.8	86.7	75.8	56.9	.	.	.	.	.	.	2.153846154	0.188494416	4.07.09	50.4	12	M	.	11	86.7	7	15
331	355	m	24.5	32	35	41.5	46.6	57.3	75.2	97.2	94.7	93.9	80.5	72.1	.	.	.	.	.	.	.	.	2.555102041	0.170345366	3.07.09	62.6	10	M	.	7	97.2	5	18
332	268	m	19.6	20.7	30.4	43.2	56.8	68	73.7	83.5	90.6	66.3	.	.	.	.	.	.	.	.	.	.	2.93877551	0.351397887	30.06.09	57.6	8	M	.	8	90.6	6	16
334	397	m	21.5	20.8	28.3	34.2	47.5	57.5	66.2	79.3	84.4	90.7	94.6	90	73.9	.	.	.	.	.	.	.	2.869767442	0.189363839	4.07.09	61.7	11	M	dead	10	94.6	8	15
336	207	m	.	24.9	38.6	47.8	59.9	68.4	83.9	89.2	103.8	92.3	77.3	.	.	.	.	.	.	.	.	.	.	0.213773363	3.07.09	67.3	9	M	.	8	103.8	8	16
337	728	m	29.3	27.6	34.3	54.8	67.2	73.8	97.8	110.7	121.1	134.1	126.1	122.1	99.5	.	.	.	.	.	.	.	2.843003413	0.46854484	4.07.09	83.3	11	F	.	9	134.1	6	17
338	678	m	21.4	24.9	30.9	41.2	51.1	63.9	70.7	88.7	98.5	86.8	87.3	71	.	.	.	.	.	.	.	.	3.023364486	0.287682072	2.07.09	64.7	10	M	.	8	98.5	6	16
339	218	m	26.5	32.4	46.9	50.6	68	69.4	75.6	79.8	73.7	79	74	58.4	.	.	.	.	.	.	.	.	1.890566038	0.075933901	10.07.09	50.1	10	M	.	7	79.8	6	24
340	351	m	21.8	21	26.9	32.7	45.5	48.8	61.4	76.7	76.7	84.6	85	78.1	67.8	.	.	.	.	.	.	.	2.660550459	0.195248791	4.07.09	58	11	M	.	10	85	6	17
343	420	m	21.3	21.5	32.9	46.1	55.9	75.6	91	88.9	98.7	79.8	73.7	.	.	.	.	.	.	.	.	.	3.037558685	0.337340292	3.07.09	64.7	9	M	.	8	98.7	6	18
344	700	k	36.1	34.4	42.5	55.7	71.6	85.3	96.5	116.4	124.6	128.6	136.5	134.8	140.8	129.4	102.5	.	.	.	.	.	2.290858726	0.270476071	6.07.09	82.7	13	F	.	12	140.8	6	17
346	702	m	35.1	35.3	50.7	59.5	74.4	90.9	103.8	118.7	129.8	131.5	115.8	90.4	.	.	.	.	.	.	.	.	2.290598291	0.160050402	2.07.09	80.4	10	F	.	9	131.5	5	17
347	223	m	24.5	35.2	31.7	31.3	37.8	45.5	54.1	75.6	77.8	98.3	95.7	103.4	93.6	71.9	.	.	.	.	.	.	2.653061224	-0.012698583	5.07.09	65	12	M	.	11	103.4	6	17
348	241	m	26.4	24	33.5	37.4	48.9	58.2	72.5	79.1	95.4	98.5	97	99.9	76.3	.	.	.	.	.	.	.	2.329545455	0.110125266	5.07.09	61.5	11	F	.	11	99.9	7	17
351	749	k	26.3	24.3	32.6	39.8	50.8	54.9	71.9	86.8	81.7	94	91.4	91.7	82.4	72.4	.	.	.	.	.	.	2.307984791	0.199554624	6.07.09	60.7	12	M	.	9	94	6	18
352	349	m	24.3	24.4	28	34.3	42.4	54	64.5	74.8	84.1	92.8	96.1	74.6	67.7	.	.	.	.	.	.	.	2.432098765	0.202940844	6.07.09	59.1	11	M	.	10	96.1	7	18
353	459	m	26.8	30.2	40.5	47.3	59.6	75.9	89.7	96.7	96.9	89.7	73.4	.	.	.	.	.	.	.	.	.	2.485074627	0.155208321	2.07.09	66.6	9	M	.	8	96.9	6	17
354	207	m	23.3	33.8	49.4	65.8	81.8	102.6	112.9	106.5	100.8	82.6	.	.	.	.	.	.	.	.	.	.	3.158798283	0.286669414	1.07.09	73.6	8	M	.	6	112.9	6	17
356	550	m	25.1	24.3	33.7	43.4	60.8	69.7	77.2	87.8	101.4	83.8	.	.	.	.	.	.	.	.	.	.	2.513944223	0.252961604	30.06.09	63.1	8	M	.	8	101.4	6	16
357	791	m	29.5	28.1	38.7	49.9	63.8	76	92.6	95.4	109.6	105	124	115.1	98.1	91.6	.	.	.	.	.	.	2.766101695	0.254181403	6.07.09	81.6	12	F	.	10	124	6	18
358	332	m	27.5	27	32.6	45.7	49.1	62.1	83.6	88.3	111.3	111.3	112.2	103.5	80	.	.	.	.	.	.	.	2.341818182	0.33778601	4.07.09	64.4	11	F	.	10	112.2	5	18
360	645	m	.	22.1	30.5	37.9	50.7	61.4	71.9	88.7	103.4	99.2	96.2	103.9	93.6	90.6	72.4	.	.	.	.	.	.	0.217224428	7.07.09	62.5	13	F	.	11	103.9	8	16
361	774	m	26.2	.	32.7	42	50.7	62.7	74.9	84.9	95.4	106.3	103.9	92	72	.	.	.	.	.	.	.	2.5	0.25029454	2.07.09	65.5	11	M	.	9	106.3	8	13
362	434	k	31.1	30.2	35.3	42.4	54.3	65.9	73.3	90.2	92	100.6	107.4	113.4	117.6	116.7	106.6	90.2	75.3	.	.	.	1.897106109	0.183265398	10.07.09	59	15	F	.	12	117.6	6	19
363	851	m	26.1	24.7	33.7	38.8	51.1	71.7	78	92.1	93.7	97.3	88.6	71.1	.	.	.	.	.	.	.	.	2.54789272	0.140922409	5.07.09	66.5	10	M	.	9	97.3	8	17
364	295	m	23	22.2	28.8	36.4	45.3	51.1	62.3	74.6	80.6	86.2	79.8	.	72.3	.	.	.	.	.	.	.	2.27826087	0.234193388	4.07.09	52.4	12	M	.	9	86.2	5	17
365	357	k	27.3	28.2	41.2	53.5	68.7	72.7	79.7	99.1	100.7	.	83.5	70.7	.	.	.	.	.	.	.	.	2.21978022	0.261243398	3.07.09	60.6	10	M	.	8	100.7	6	17
366	542	m	25.9	23.4	29.8	39.3	56.7	70.2	81.5	99.2	106.9	97.3	74.9	.	.	.	.	.	.	.	.	.	2.517374517	0.276716125	1.07.09	65.2	9	M	.	8	106.9	6	16
367	624	m	27	25.4	34.1	44.4	53.9	62	79.8	103.8	108	111.5	91.9	79.5	.	.	.	.	.	.	.	.	2.540740741	0.263942085	3.07.09	68.6	10	M	.	9	111.5	6	17
368	697	k	33.2	21.6	43.5	55.4	63.5	69.6	93.4	101.5	103.2	114.8	116.3	124.1	120.8	127.6	102.6	90	.	.	.	.	2.265060241	0.241818656	8.07.09	75.2	14	F	.	13	127.6	6	18
369	392	k	32	33.2	41.1	53.2	59.3	71.2	77.4	85.3	96.1	106.8	105.6	111.8	94.1	.	.	.	.	.	.	.	1.98125	0.258050275	14.07.09	63.4	16	F	.	11	111.8	6	22
371	361	m	26.3	31	49.9	58.2	74.3	84.6	97.1	112.7	115.1	96.8	82.3	.	.	.	.	.	.	.	.	.	2.604562738	0.153864352	1.07.09	68.5	9	M	.	8	115.1	5	17
372	450	m	28	28.1	35.8	47	60.6	68.2	68.2	88.9	97.9	110.5	110.6	117	103.6	96.5	82.8	.	.	.	.	.	2.585714286	0.272199708	7.07.09	72.4	12	F	.	11	117	5	20
374	828	k	27.8	.	36.2	46.2	55.3	63.7	69.9	76.2	84.6	94.3	90.4	88.1	76.7	.	.	.	.	.	.	.	1.992805755	0.243920679	2.07.09	55.4	11	M	.	9	94.3	5	16
375	768	m	32.6	30.2	36	46.8	64.3	78.3	85.5	106.9	115.5	129.9	130.3	132.6	131.8	114.5	99.8	.	.	.	.	.	2.585889571	0.262364264	8.07.09	84.3	13	F	.	11	132.6	6	19
376	690	k	35.3	31.2	39.9	48.7	60	71.8	89.4	96.9	92.6	109.8	121	136.3	137.1	134.7	137.8	127.2	108.5	95.7	.	.	2.178470255	0.199302706	11.07.09	76.9	16	F	.	14	137.8	6	19
377	626	m	30.8	31.1	42.5	51.9	62.8	81.2	92.2	101.8	120.7	122.7	125.9	112.1	85.8	.	.	.	.	.	.	.	2.474025974	0.199814714	5.07.09	76.2	11	F	.	10	125.9	6	18
378	823	m	28.9	27.2	35.4	41.4	54.4	63.7	80	82.5	98.8	96.1	105.2	108.4	74.5	.	.	.	.	.	.	.	2.332179931	0.156569061	5.07.09	67.4	11	M	.	11	108.4	6	18
379	549	m	26.1	25.9	33.8	42.4	49.8	58.7	76.9	85.2	108.5	124.9	117.2	.	119.9	97.2	73.5	.	.	.	.	.	2.444444444	0.22668756	5.07.09	63.8	13	F	.	9	124.9	5	17
381	276	m	30.8	28.9	35.4	47.5	68.5	80.4	94.5	100.4	111.1	110.7	116.5	95.8	84.1	.	.	.	.	.	.	.	2.301948052	0.294017891	6.07.09	70.9	11	F	.	10	116.5	7	18
382	657	m	35.8	34.9	43	46.9	61.3	74.9	95.5	117.7	136.6	132.4	130.6	125.2	95.7	.	.	.	.	.	.	.	2.416201117	0.08681756	5.07.09	86.5	11	F	.	8	136.6	5	19
383	513	m	25.3	25	29.5	41.6	52.1	62.2	84.3	100.9	106.2	103.5	85.2	69.9	.	.	.	.	.	.	.	.	2.47826087	0.343709904	3.07.09	62.7	10	M	.	8	106.2	6	17
384	592	m	29.9	37.6	43.5	58.5	80.8	92.1	101.1	114	115.7	136.4	136.5	112.4	95.7	.	.	.	.	.	.	.	2.739130435	0.296265816	6.07.09	81.9	11	F	.	10	136.5	6	19
385	698	m	26.6	28.9	38	49.4	70.1	76	88.1	97	106.6	115.2	117.7	111.5	83.4	.	.	.	.	.	.	.	2.526315789	0.262364264	7.07.09	67.2	11	F	.	10	117.7	7	19
386	339	m	24.3	26.3	34.3	39	54.1	67.7	76.6	91.2	93.1	99.6	97	91	72	.	.	.	.	.	.	.	2.716049383	0.128416292	4.07.09	66	11	M	.	9	99.6	7	16
387	299	k	29.3	27	35.6	47.4	58.4	66.2	75.8	85.7	102.9	110.7	113.7	115.5	110	71.9	.	.	.	.	.	.	2.361774744	0.286276591	5.07.09	69.2	13	M	.	11	115.5	5	17
388	374	m	34.3	31.4	36.9	49	60.7	70.2	94	108.6	131.5	146.1	.	156.9	156.7	154.3	123.7	109.4	.	.	.	.	2.801749271	0.283608747	6.07.09	96.1	14	F	.	11	156.9	5	17
389	645	m	32.3	31.4	45.3	50.9	63.2	85.4	102.8	105.4	122.5	131.5	127.3	98.3	.	.	.	.	.	.	.	.	2.60371517	0.116555891	4.07.09	84.1	10	F	.	9	131.5	6	18
390	595	m	27.6	25.9	29.9	38.4	45.5	57.7	77.8	81.9	97.4	94.9	106.4	110.4	105.6	97.5	84	.	.	.	.	.	2.557971014	0.250198979	7.07.09	70.6	13	F	.	11	110.4	6	18
391	870	m	25.2	22.7	28.5	38.2	45	54.1	60.3	75.1	90.4	.	106.8	107.6	112.8	98.1	82.2	.	.	.	.	.	2.817460317	0.292931428	8.07.09	71	13	F	.	12	112.8	6	19
393	825	m	27.6	26.8	33.8	40.9	59.5	64.7	73.8	98.2	113.5	116.4	118.7	123.2	122.1	.	.	.	.	.	.	.	2.699275362	0.190669261	7.07.09	74.5	11	F	.	11	123.2	7	19
394	448	k	29.2	27.8	37.6	48.6	47	45.6	45.2	61	72.1	76.3	85.3	88.9	92.6	87.5	91.8	86	83.5	65.9	.	.	1.77739726	0.256619481	10.07.09	51.9	17	M	.	12	92.6	6	17
395	312	m	23.2	26.1	39.2	47.1	62.9	72.5	83.2	115.7	122.5	112.2	89	.	.	.	.	.	.	.	.	.	3.547413793	0.183596254	2.07.09	82.3	9	F	.	8	122.5	7	16
396	723	m	26.9	.	34.2	46.2	56.3	68.9	84.7	97.5	101.5	109.6	121	123.7	105.1	89.7	79.7	.	.	.	.	.	2.955390335	0.300754154	5.07.09	79.5	14	F	.	11	123.7	5	16
397	285	k	25.8	24.9	28.3	31.7	41.6	52.1	58	68.8	74.9	81.4	85.2	91	90.8	90.6	88.6	71	63.6	.	.	.	2.058139535	0.113454876	11.07.09	53.1	15	M	.	11	91	6	20
398	492	m	26.4	30.7	41	52	64.1	77.3	98	103.7	115.4	114.6	117.7	115.1	87.2	.	.	.	.	.	.	.	3.041666667	0.237671652	5.07.09	80.3	11	F	.	10	117.7	6	18
401	851	m	31.3	44.2	54.4	74.5	90	98.3	121.8	116.6	120.7	90.8	.	.	.	.	.	.	.	.	.	.	2.444089457	0.314434972	29.06.09	76.5	8	F	.	6	121.8	5	17
402	431	m	25	30	43.4	56.1	67.2	77.5	97	96.8	106.1	114	87.4	.	.	.	.	.	.	.	.	.	2.996	0.256676371	4.07.09	74.9	9	F	.	9	114	5	20
403	230	m	28	36.6	48.4	60	75.3	94.1	96.7	111.6	122.2	130.7	126.4	118	96.7	.	.	.	.	.	.	.	2.992857143	0.214844748	6.07.09	83.8	11	F	.	9	130.7	7	18
404	758	m	26.2	34.9	49.9	67.3	79.1	81.4	100.1	110.5	101.9	83.1	.	.	.	.	.	.	.	.	.	.	2.84351145	0.299139234	5.07.09	74.5	8	M	.	7	110.5	8	19
405	211	m	26.9	33.3	43	53.3	67.7	85.2	92.7	106.8	109	125.3	117.1	95.9	.	.	.	.	.	.	.	.	3.026022305	0.214736215	3.07.09	81.4	10	F	.	9	125.3	5	18
407	849	m	22.5	27.8	40.2	53.7	68.1	74.1	76.6	94.4	99	88.3	72.5	.	.	.	.	.	.	.	.	.	2.915555556	0.289546006	3.07.09	65.6	9	M	.	8	99	5	19
408	625	k	20.9	23.6	34.1	38.1	55.4	67.7	73.1	65.9	62.7	62.4	79.8	83.6	75.2	64.2	.	.	.	.	.	.	2.588516746	0.110916898	8.07.09	54.1	12	M	.	11	83.6	6	20
409	749	k	29.8	31.8	37	50.7	54.2	57.1	74.9	78.5	69.8	72.2	74.9	88.3	81	65.4	.	.	.	.	.	.	1.751677852	0.315007998	8.07.09	52.2	13	M	.	11	88.3	6	19
410	285	m	29.1	27.5	37.7	52.2	62.7	76	92.1	105.3	112	118.5	122.3	109.1	89.8	.	.	.	.	.	.	.	2.793814433	0.3254224	3.07.09	81.3	11	F	.	10	122.3	6	16
411	361	m	31.5	40.9	53.8	73	92.6	101.1	107.1	134.2	134.4	137	127	105.9	.	.	.	.	.	.	.	.	2.958730159	0.305185974	4.07.09	93.2	10	F	.	9	137	5	19
412	363	m	23.7	28.5	32.4	50.2	56.8	73.7	78.8	82.8	91.4	83.5	70.1	61.5	.	.	.	.	.	.	.	.	2.556962025	0.437856604	4.07.09	60.6	10	M	.	8	91.4	6	18
413	510	m	28	32.1	49	58.7	77.1	92.7	110.4	113.2	130.4	123.1	96.2	.	.	.	.	.	.	.	.	.	3	0.180619429	4.07.09	84	9	F	.	8	130.4	7	18
414	860	m	25.9	.	45.8	59.2	79	80	97.3	104.5	78.7	.	.	.	.	.	.	.	.	.	.	.	2.474903475	0.256637451	29.06.09	64.1	8	M	.	7	104.5	5	16
415	550	m	30.9	39.3	53.2	68.5	77	91.8	94.4	104.8	114.2	120.2	115.9	111.1	95.4	88.5	78.9	.	.	.	.	.	2.475728155	0.252775349	5.07.09	76.5	12	F	.	9	120.2	6	17
416	598	k	29.9	31.3	42.8	51.1	63.6	75.4	78.2	79.2	84.2	79.8	81.1	81.3	84.1	80.2	79.2	74.3	66.5	54.8	.	.	1.558528428	0.177246395	12.07.09	46.6	16	F	.	8	84.2	6	20
417	351	m	25.1	32.9	45	53.8	69.4	83.9	90.9	96.3	93.3	73.4	.	.	.	.	.	.	.	.	.	.	2.533864542	0.178610977	1.07.09	63.6	8	M	.	7	96.3	6	17
418	215	m	25.6	31.3	47.4	68.4	74.9	88.4	102.2	93.1	95.5	79	.	.	.	.	.	.	.	.	.	.	2.76953125	0.366750596	1.07.09	70.9	8	M	.	6	102.2	6	17
419	649	k	27.2	32.9	43.6	53.6	64.9	75.1	84.8	93.9	98	105.6	95	92.1	89.7	75.5	.	.	.	.	.	.	2.599264706	0.206491918	5.07.09	70.7	12	M	.	9	105.6	6	17
420	616	m	37.4	47.1	57	83.2	84	104.6	129.3	130.1	145.1	129.7	99.6	.	.	.	.	.	.	.	.	.	2.355614973	0.37819608	2.07.09	88.1	9	F	.	8	145.1	5	18
422	457	m	26.4	26.4	35.7	47	65.5	80.5	91.4	103.1	121.2	118.7	114.1	109.1	88.3	78.9	.	.	.	.	.	.	2.946969697	0.274996913	5.07.09	77.8	12	F	.	8	121.2	6	17
423	697	m	28.3	32.2	41.9	65.6	84.3	92.5	106	104	113.5	110.2	107.5	97.1	81.4	.	.	.	.	.	.	.	2.406360424	0.448289869	5.07.09	68.1	11	F	.	8	113.5	6	18
424	369	k	33.3	30.8	32.5	37.9	50.7	57.6	72.8	84.8	96.9	107.7	103.3	91.8	104.2	108.3	110.4	94.9	73.3	.	.	.	1.753753754	0.153711023	9.07.09	58.4	15	F	.	14	110.4	7	17
425	728	m	25.8	29.4	37	56.3	62.2	70.1	81	91.5	105.3	115	107.8	96.1	79.5	.	.	.	.	.	.	.	2.562015504	0.419776623	9.07.09	66.1	11	F	.	9	115	6	22
426	339	m	23.9	34	40.4	51	59.2	68.4	84.3	93.3	95.7	96.4	72.9	.	.	.	.	.	.	.	.	.	2.548117155	0.232995848	3.07.09	60.9	9	M	.	9	96.4	7	17
427	815	k	24.3	38	55.6	63.1	72.2	83.4	86.3	84	80.5	67.6	.	.	.	.	.	.	.	.	.	.	2.374485597	0.126537568	3.07.09	57.7	8	M	.	6	86.3	6	19
428	595	m	26.2	27.6	42.9	56.8	69	83.5	104.7	104.5	111.2	123.3	104.8	89.6	.	.	.	.	.	.	.	.	3.064885496	0.2806645	5.07.09	80.3	10	F	.	9	123.3	8	17
429	615	m	31.1	29.5	39.2	53.3	70.4	87	104.1	110.5	114.8	123.6	118.6	117.7	89.1	.	.	.	.	.	.	.	2.459807074	0.307259584	4.07.09	76.5	11	F	.	9	123.6	6	17
430	448	k	32.6	38.1	56.3	62.1	77.5	84.2	93.8	104	112	117.1	122	122.9	119.3	105.7	91.7	.	.	.	.	.	2.297546012	0.098051454	10.07.09	74.9	13	F	.	11	122.9	6	21
432	689	m	28.6	35.7	47	61.1	72.4	89.8	104.4	122	122.7	136.1	130.9	115.4	98.4	.	.	.	.	.	.	.	3.111888112	0.262364264	6.07.09	89	11	F	.	9	136.1	8	17
433	332	m	25.3	25.6	40.6	51.3	63.8	73.5	85.5	94.6	96.1	107	102.7	92.1	.	.	.	.	.	.	.	.	2.509881423	0.233922686	6.07.09	63.5	10	F	.	9	107	5	21
434	624	m	25.8	24.5	32.4	44.5	51.7	67.5	76.6	79.3	90.3	104.6	106.5	92.7	.	.	.	.	.	.	.	.	2.523255814	0.317330766	5.07.09	65.1	10	M	.	10	106.5	6	19
436	828	m	33	42.1	54.8	73.3	89.6	103.1	121.6	131.9	134.2	132.7	104.6	.	.	.	.	.	.	.	.	.	2.778787879	0.290870415	1.07.09	91.7	9	F	.	8	134.2	5	17
437	292	m	16.6	.	24.5	37	52.7	57.5	69	71.3	73.1	59.4	.	.	.	.	.	.	.	.	.	.	3.036144578	0.412244795	28.06.09	50.4	8	M	.	8	73.1	5	16
438	626	m	29.1	32.8	45.9	63.1	86.7	92.7	110.5	117.9	131.5	135.4	131.9	103.7	.	.	.	.	.	.	.	.	3.065292096	0.318255652	5.07.09	89.2	10	F	.	9	135.4	6	19
440	312	m	29.3	36	34	40.8	56.7	59.1	89.1	103.1	120.9	119.3	118.3	104.7	89.9	.	.	.	.	.	.	.	2.597269625	0.182321557	5.07.09	76.1	11	F	.	8	120.9	7	17
441	599	m	28	38.1	54.8	72.2	84.6	88.8	99.5	95.9	93.1	74.9	.	.	.	.	.	.	.	.	.	.	2.360714286	0.275749852	1.07.09	66.1	8	M	.	6	99.5	6	17
442	299	k	26.4	28.8	38	46	64.4	71.8	77.1	91.4	99.3	99.3	102.7	104.1	96.2	77.6	.	.	.	.	.	.	2.443181818	0.191055237	5.07.09	64.5	12	M	.	11	104.1	5	18
443	631	m	23.3	28.1	42.4	56.2	68.3	84.6	95.9	94.9	102.1	83.1	69.7	.	.	.	.	.	.	.	.	.	2.596566524	0.281768395	4.07.09	60.5	9	M	.	8	102.1	6	19
444	700	k	30.1	48.2	63.7	82.8	93.7	98.2	112	.	117.6	125.4	118.4	.	.	.	.	.	.	.	.	.	2.471760797	0.262243499	4.07.09	74.4	9	F	.	9	125.4	6	19
445	374	m	25.4	.	58.4	65.7	95.5	98.3	100.4	109.5	94	81.6	.	.	.	.	.	.	.	.	.	.	2.87007874	0.117783036	29.06.09	72.9	8	M	.	7	109.5	5	16
446	355	m	24.1	30.6	40.9	49.1	61.8	75	83.8	86.2	100.1	104.8	100.7	80.4	.	.	.	.	.	.	.	.	2.842323651	0.182728972	3.07.09	68.5	10	M	.	9	104.8	5	18
447	446	k	23.6	34.2	47	61.9	84.9	97	96.7	108.4	98.1	78.9	.	.	.	.	.	.	.	.	.	.	2.995762712	0.275372578	1.07.09	70.7	8	M	.	7	108.4	6	17
448	542	m	23	24.7	28.8	46	52.9	71.4	86.6	92.8	94.1	68.3	65.6	.	.	.	.	.	.	.	.	.	2.791304348	0.468266009	2.07.09	64.2	9	M	.	8	94.1	6	17
449	590	m	35.5	42.3	53.9	67.2	88.4	121.5	131.2	135.3	140.2	127.9	98.7	.	.	.	.	.	.	.	.	.	2.461971831	0.22054277	2.07.09	87.4	9	F	.	8	140.2	5	18
450	285	m	28.5	36.1	54.7	69.4	91.9	102.4	116	122.5	123.3	123.1	113.5	85.4	.	.	.	.	.	.	.	.	2.610526316	0.238023158	4.07.09	74.4	10	F	.	8	123.3	6	18
451	459	m	23.3	24.5	32.9	49.1	58.5	75	89.2	99.2	106.5	93.9	77.6	.	.	.	.	.	.	.	.	.	2.811158798	0.400386377	2.07.09	65.5	9	F	.	8	106.5	6	17
453	823	k	28.7	28.1	38.6	47.8	55.5	65.1	76.4	77.6	84.3	93.5	97.4	101.7	107.9	104.1	108.1	105.8	97.7	82.8	72.5	.	2.06271777	0.213773363	13.07.09	59.2	17	F	.	14	108.1	5	21
454	825	k	27.2	33.9	48.5	56.3	67.7	78.3	87.1	93.8	104.5	96	84.6	71.6	.	.	.	.	.	.	.	.	2.283088235	0.149130737	3.07.09	62.1	10	M	.	8	104.5	8	15
455	420	m	26.2	28.7	42.1	56.6	71.9	86.9	108.9	114.2	109.6	113.2	106.3	86.6	.	.	.	.	.	.	.	.	2.919847328	0.295961245	3.07.09	76.5	10	F	.	7	114.2	6	17
456	207	m	31.3	41.4	52.3	71.6	91	108.5	118.2	121.5	121.3	115.1	95.7	.	.	.	.	.	.	.	.	.	2.642172524	0.314098703	1.07.09	82.7	9	F	.	7	121.5	6	16
457	743	m	27.4	31.7	44.1	60.4	73.7	89	98.9	98	88.6	70.6	.	.	.	.	.	.	.	.	.	.	2.288321168	0.314529322	1.07.09	62.7	8	M	.	6	98.9	6	17
458	876	m	30.5	34.9	41.5	57.8	75	87.3	106.7	129.3	129.4	139.2	122.9	96.9	.	.	.	.	.	.	.	.	2.77704918	0.331295348	6.07.09	84.7	10	F	.	9	139.2	7	19
459	248	m	24.9	28	35.5	55.2	64.4	80	86.9	90.2	95.7	86.3	84.3	68.3	60.6	.	.	.	.	.	.	.	2.393574297	0.441430257	5.07.09	59.6	11	F	.	8	95.7	6	18
461	723	m	28.6	26.4	34.3	56.1	61	78.4	93.4	98.1	113.7	98.4	81.7	.	.	.	.	.	.	.	.	.	2.814685315	0.491990458	1.07.09	80.5	9	M	.	8	113.7	5	17
462	450	m	27.8	32.7	45.3	58.7	78.3	98.7	111.6	106.3	122.6	110.1	89.4	.	.	.	.	.	.	.	.	.	2.827338129	0.259132694	2.07.09	78.6	9	F	.	8	122.6	5	18
463	489	m	25.2	23.8	30.5	39.3	50.8	66.8	79	92.7	96.8	.	92.6	75.3	.	.	.	.	.	.	.	.	2.757936508	0.253497835	5.07.09	69.5	10	M	.	8	96.8	7	18
464	492	m	23	29.4	36.9	44.1	51.1	68	77.8	78.8	77.1	63.5	.	.	.	.	.	.	.	.	.	.	2.439130435	0.178248231	2.07.09	56.1	9	M	.	7	78.8	6	17
465	479	k	24.5	25.1	35.2	35.5	49.1	66.9	72	82.6	88.1	93.4	85.5	81.3	65.9	.	.	.	.	.	.	.	2.53877551	0.008486614	5.07.09	62.2	12	M	.	9	93.4	5	18
466	549	m	30	37	46	55.4	74.3	87.9	96.7	113.7	103.8	117.3	126.6	115.4	90.6	.	.	.	.	.	.	.	2.65	0.185938197	4.07.09	79.5	11	F	.	10	126.6	5	18
467	265	k	26.7	28	31.8	45.8	62.5	69.1	80.2	89.1	91.8	85.9	85.2	77.1	67.2	.	.	.	.	.	.	.	2.299625468	0.364817801	5.07.09	61.4	11	M	.	8	91.8	6	18
468	357	k	21	23.3	32.5	47.5	62.7	66	85.4	88.7	99.4	93.8	100.2	90.1	76.3	.	.	.	.	.	.	.	3.261904762	0.379489622	5.07.09	68.5	11	M	.	10	100.2	6	18
469	428	m	29.3	27.3	35.1	44.1	63.4	77.6	89.6	103.7	117.6	104.9	110.1	121.6	107.8	90	.	.	.	.	.	.	2.733788396	0.228258652	8.07.09	80.1	12	F	.	11	121.6	8	18
470	791	m	26.2	24.3	36	49.9	63.8	80.8	87.7	97	100.3	99	82.2	71.7	.	.	.	.	.	.	.	.	2.648854962	0.326502064	3.07.09	69.4	10	M	.	8	100.3	6	17
471	397	m	29.6	36.5	45.8	63	71.1	97.8	113.4	123.7	121	127	108.5	92.9	.	.	.	.	.	.	.	.	2.75	0.318850635	5.07.09	81.4	10	F	.	9	127	7	18
472	764	m	30.5	36.5	52	64.6	82.2	99.2	108.6	102.9	113.4	120.8	127.8	108.6	87.1	.	.	.	.	.	.	.	2.527868852	0.216970692	6.07.09	77.1	11	F	.	10	127.8	6	19
473	349	m	24.5	23.1	34	45.3	56.7	66.2	84.4	89.2	96.4	99.2	97.5	88.1	77.1	.	.	.	.	.	.	.	2.763265306	0.286946508	5.07.09	67.7	11	F	.	9	99.2	7	17
474	295	m	26.9	32.4	42.4	60.6	77.9	90.1	95.2	110.3	114.2	114.2	100.4	83.3	.	.	.	.	.	.	.	.	2.698884758	0.357146531	4.07.09	72.6	10	F	.	8	114.2	6	18
475	412	m	28	34.7	51.5	62	74.9	90.3	108.1	118.7	110.6	95	86.7	75.6	.	.	.	.	.	.	.	.	2.778571429	0.185552577	3.07.09	77.8	10	F	.	7	118.7	6	17
476	425	m	25	32.8	40.5	49.2	67.5	80.3	89.6	101.8	115	125.8	123.1	89.7	.	.	.	.	.	.	.	.	3.088	0.194591649	4.07.09	77.2	10	F	.	9	125.8	5	19
477	487	m	22.2	21.1	27.9	39.2	49.2	68.8	78.2	83	93.5	79.2	67.5	.	.	.	.	.	.	.	.	.	2.734234234	0.340050058	2.07.09	60.7	9	M	.	8	93.5	6	17
478	762	m	24	25.7	36.2	42.6	61	80.6	90.9	95.3	111.7	94.5	77.5	.	.	.	.	.	.	.	.	.	2.879166667	0.162795134	1.07.09	69.1	9	M	.	8	111.7	6	16
479	242	k	27.8	27.8	35.4	41.8	60.5	78.5	93.2	104.5	111.6	121.5	110.2	108.6	105.3	103.5	88.3	.	.	.	.	.	2.665467626	0.166184519	6.07.09	74.1	13	F	.	9	121.5	6	17
481	268	k	30.8	31.8	43.6	53.3	72	83.2	92.9	112	117.8	113.5	101.4	96	90.4	82.8	.	.	.	.	.	.	2.246753247	0.200879181	5.07.09	69.2	12	F	.	8	117.8	8	15
482	463	m	25.3	24.3	34.1	43.8	62	66.7	73.8	91.9	96.1	98.3	91.6	71.3	.	.	.	.	.	.	.	.	2.636363636	0.250336433	5.07.09	66.7	10	M	.	9	98.3	9	16
483	212	m	26.4	24.4	37.8	43.5	56.2	73.8	85.2	93.6	105.8	114.7	120.4	110.7	92.1	83	.	.	.	.	.	.	2.818181818	0.140451835	9.07.09	74.4	12	F	.	10	120.4	7	20
484	592	m	21.4	24.8	34.8	44.1	52.3	61.6	76.8	77.3	85.5	75.2	63.2	.	.	.	.	.	.	.	.	.	2.560747664	0.236842396	2.07.09	54.8	9	M	.	8	85.5	6	17
485	657	m	29.3	30.7	39	53.6	73.4	90.6	109.3	120	131.3	139.4	126.5	102.1	93	.	.	.	.	.	.	.	2.976109215	0.317987422	3.07.09	87.2	11	F	.	9	139.4	5	17
486	443	m	30	37.9	48.1	58.6	75.3	91.9	107.1	121.6	121	110.7	91.2	.	.	.	.	.	.	.	.	.	2.793333333	0.197452519	4.07.09	83.8	9	F	.	7	121.6	7	18
487	513	m	18	20.2	27.8	42	47.8	61	68.6	71.2	88.1	87.4	78.5	64.7	.	.	.	.	.	.	.	.	3.355555556	0.412633598	5.07.09	60.4	10	M	.	8	88.1	6	19
488	645	m	26.9	30.6	44.6	52.1	64.4	86.5	82.3	100.8	94.9	103.2	92.2	77.6	.	.	.	.	.	.	.	.	2.483271375	0.15543109	9.07.09	66.8	10	M	.	9	103.2	6	23
489	747	m	23.4	29.7	35.8	51.3	65.4	75.2	77.1	89.3	95.4	88.1	83.3	70.8	.	.	.	.	.	.	.	.	2.709401709	0.359742859	4.07.09	63.4	10	M	.	8	95.4	8	16
491	768	k	32.2	35.4	45.9	53.3	71	81.8	90.9	89.7	90.7	95.2	109.3	127.3	131.4	125	.	.	.	.	.	.	2.437888199	0.149471214	9.07.09	78.5	13	F	.	12	131.4	5	21
493	702	k	22.9	24.7	34.4	43.2	59.4	67	75.3	80.1	84.1	86.2	88.7	93.1	95	84.3	72.2	.	.	.	.	.	2.746724891	0.227783931	6.07.09	62.9	13	M	.	12	95	5	18
494	874	m	24.7	30.5	35.3	50.3	54.9	64	85.2	85.4	97.3	104.3	111.3	108.9	102.8	80.1	.	.	.	.	.	.	2.805668016	0.354122113	6.07.09	69.3	12	F	.	10	111.3	8	16
495	276	m	30.3	28.8	36.5	44.3	56.2	73.4	79.1	97.8	100.4	106	107.2	109.2	93	78.8	.	.	.	.	.	.	2.250825083	0.193672416	7.07.09	68.2	12	F	.	11	109.2	7	18
496	592	m	29.9	29	47.8	57	76.3	85.9	101.5	105.5	115.3	117.1	115.8	92.5	.	.	.	.	.	.	.	.	2.692307692	0.176025628	4.07.09	80.5	10	F	.	9	117.1	6	18
497	392	m	31.2	33.8	44.5	54.6	71.8	77.9	82.8	97.7	102.1	110	103.4	99.4	82.1	.	.	.	.	.	.	.	2.275641026	0.204544694	6.07.09	71	11	F	.	9	110	6	19
499	645	m	24.4	24.9	36.8	42.7	60.6	73.7	82.2	89.5	90.9	101.6	85.1	104.4	98.2	98.2	.	.	.	.	.	.	2.5	0.148701075	7.07.09	61	12	F	.	11	104.4	6	19
500	531	m	26.6	26	38	47.7	62.5	76.2	95.6	93.6	105.2	109.6	93.3	80.9	.	.	.	.	.	.	.	.	2.778195489	0.227345238	3.07.09	73.9	10	M	.	9	109.6	6	17
501	363	m	28.1	32.6	37	46.4	52.3	70	85	108.6	109.9	126.7	111.5	90.8	.	.	.	.	.	.	.	.	3.060498221	0.226381547	3.07.09	86	10	F	.	9	126.7	5	18
502	420	m	23.2	24.3	31.9	42.9	61.1	68.5	79.2	89	91.7	67.4	.	.	.	.	.	.	.	.	.	.	2.534482759	0.296265816	30.06.09	58.8	8	M	.	8	91.7	6	16
503	397	k	31.8	29.9	34	31.5	31.9	30.6	45.5	63.4	79.8	90.9	92.7	96.8	104.4	111.7	109.8	110.8	112.8	100.2	82	.	2.059748428	-0.076372979	11.07.09	65.5	17	F	.	16	112.8	7	17
504	374	m	29.2	28.1	39.3	51.6	59.6	67.8	79.8	96.3	114.2	120.6	106.2	84.8	.	.	.	.	.	.	.	.	2.595890411	0.272297154	2.07.09	75.8	10	M	.	9	120.6	5	17
505	858	m	32.3	.	51.9	59	70.1	79.1	100.6	114.1	131	135.9	123.8	92.2	.	.	.	.	.	.	.	.	2.569659443	0.128218654	2.07.09	83	11	F	.	9	135.9	5	16
506	728	m	26	26	29.7	39	52.7	57.7	70	88.1	88.2	102.9	104.8	89.2	71.9	.	.	.	.	.	.	.	2.546153846	0.2724146	5.07.09	66.2	11	M	.	10	104.8	8	16
507	762	m	24.2	.	37	54.8	64.4	85.3	99.3	105.4	104.5	86.5	.	.	.	.	.	.	.	.	.	.	3.210743802	0.392772281	29.06.09	77.7	8	M	.	7	105.4	6	15
508	351	m	28	26.1	32.4	41.3	53	71	82.3	87.9	91.5	93.3	83.1	69.3	.	.	.	.	.	.	.	.	2.057142857	0.242704077	4.07.09	57.6	10	M	.	9	93.3	6	18
509	479	m	23.3	.	36.6	47.7	50.5	52.9	56.6	73.2	82.6	90.6	67.8	.	.	.	.	.	.	.	.	.	2.557939914	0.264883157	29.06.09	59.6	8	M	.	9	90.6	5	16
510	332	m	26.6	26	26.7	29.3	44	50.7	67.6	79	90.3	97.2	108.6	100.2	72.6	.	.	.	.	.	.	.	2.477443609	0.092923951	5.07.09	65.9	11	F	.	10	108.6	5	19
511	513	m	25.7	26.2	35.7	49	67.1	76.8	88.3	92.4	86.4	71.9	.	.	.	.	.	.	.	.	.	.	2.653696498	0.316669609	29.06.09	68.2	8	M	.	7	92.4	6	16
512	292	m	34.2	36.2	42.6	42.3	41	57.7	76.2	93.2	111.3	122.8	121.5	114.8	109.7	87	.	.	.	.	.	.	2.195906433	-0.007067167	7.07.09	75.1	12	F	.	9	122.8	8	17
513	295	m	29.7	.	42.7	59.5	59.7	74	78.3	107	128.2	136.7	128.2	100.7	.	.	.	.	.	.	.	.	2.97979798	0.331777392	1.07.09	88.5	10	F	.	9	136.7	5	16
514	678	k	31	.	45.2	58.3	72.4	75.9	77.6	80.6	83.6	108.2	122.8	120.7	120.3	84.6	.	.	.	.	.	.	2.4	0.254505007	4.07.09	74.4	13	F	.	10	122.8	6	15
515	489	m	25.4	28.5	36.4	43.6	55.7	60.6	86.1	94.3	107.9	96.3	95.3	71	.	.	.	.	.	.	.	.	2.539370079	0.180488376	4.07.09	64.5	10	M	.	8	107.9	7	17
516	657	m	24.7	23.4	27	43.3	61	75.7	94.8	99.7	.	108.4	111.2	112.4	103.8	87.7	.	.	.	.	.	.	3.097165992	0.472315769	6.07.09	76.5	11	F	.	11	112.4	5	20
518	658	m	28.5	27	34.6	46.1	54.2	66.9	74	93.8	105.8	107	117.3	112.5	97.3	79	.	.	.	.	.	.	2.578947368	0.286959268	5.07.09	73.5	12	F	.	10	117.3	7	16
519	248	m	23.9	.	31.5	36.7	40.1	43	47.3	59.3	64.6	80.2	97.7	97.8	97.4	91.8	68	.	.	.	.	.	2.569037657	0.152789209	4.07.09	61.4	13	F	.	11	97.8	5	16
521	531	m	31	31.1	36.1	43.5	58.3	72.9	87.5	102.8	118.4	121.3	126	121.5	94.1	.	.	.	.	.	.	.	2.690322581	0.186468073	5.07.09	83.4	11	F	.	10	126	6	18
522	268	m	27.3	23.7	30.9	42.3	60.1	72.3	71.9	78	86.4	99.1	92.1	87.1	74.3	.	.	.	.	.	.	.	2.41025641	0.314030902	6.07.09	65.8	10	M	.	9	99.1	7	19
523	369	m	31	29.4	36.6	50.5	58.7	76.8	97.8	109.3	116.2	120	107.5	99.3	85.4	.	.	.	.	.	.	.	2.309677419	0.321925096	6.07.09	71.6	11	F	.	9	120	7	18
524	774	m	31.2	37.6	56.4	63	73.1	72.3	97.3	134.7	128.5	118.3	95.7	.	.	.	.	.	.	.	.	.	2.817307692	0.110665568	2.07.09	87.9	10	F	.	7	134.7	5	17
526	215	k	32.1	33.2	44	57.6	67	72.8	78.4	77.3	96.1	111.1	111.2	96.1	82.3	.	.	.	.	.	.	.	2.109034268	0.269332934	3.07.09	67.7	11	F	.	10	111.2	6	16
527	689	m	25.3	24.9	29.7	38.5	48.6	53.9	78.6	93.6	102	104	108.3	97.6	76.7	.	.	.	.	.	.	.	2.818181818	0.259511195	5.07.09	71.3	11	M	.	10	108.3	8	16
528	825	m	25.4	25.3	36.4	49.3	67.3	83.2	90.1	98.3	102.8	88.8	70.8	.	.	.	.	.	.	.	.	.	2.618110236	0.303355306	5.07.09	66.5	9	M	.	8	102.8	8	18
529	723	m	26	.	37.6	47.7	57.9	89.5	100.4	104.5	109.6	95.3	86.2	.	.	.	.	.	.	.	.	.	3	0.237927347	29.06.09	78	8	M	.	8	109.6	5	16
530	625	m	25	25.9	32.2	40.4	46.5	56.7	67.4	86.2	92.1	94.2	101.7	89.3	68.2	.	.	.	.	.	.	.	2.548	0.226863332	4.07.09	63.7	11	M	.	10	101.7	6	17
531	510	k	23.8	22.5	31	43.6	47.2	55.7	61.8	73.8	80.9	83	76.2	64.7	.	.	.	.	.	.	.	.	2.512605042	0.341069946	3.07.09	59.8	10	M	.	9	83	7	16
532	450	m	26.3	27.8	38.6	49	63.6	79.4	85.3	97.8	112.8	119.3	113.2	106.2	82.6	.	.	.	.	.	.	.	2.91634981	0.238568022	5.07.09	76.7	11	F	.	9	119.3	6	18
533	615	m	26.4	30	36	53.6	66.7	79.2	90.4	103.7	108.6	112.4	100.5	78.8	.	.	.	.	.	.	.	.	2.621212121	0.39803013	3.07.09	69.2	10	F	.	9	112.4	6	17
534	849	m	24.4	.	40.7	53.3	53.5	70.5	68.9	86.7	90.7	75.4	68.6	.	.	.	.	.	.	.	.	.	2.516393443	0.269708239	29.06.09	61.4	8	M	.	8	90.7	5	16
535	749	m	24.6	25	30.2	42.6	47.2	65.5	71.2	83.5	94	91.3	97.3	93.9	95.2	72.3	.	.	.	.	.	.	2.5	0.344012329	7.07.09	61.5	12	F	.	10	97.3	6	19
536	357	m	21.5	18.7	27.7	36	42.7	56.4	68	73.9	82.7	88.5	88.6	95.1	88.1	73.2	.	.	.	.	.	.	3.023255814	0.262086525	8.07.09	65	12	M	.	11	95.1	6	20
537	823	m	25.3	.	33.2	38.8	50	54.5	70.3	83.7	90.4	96.6	102.8	89.9	73.2	.	.	.	.	.	.	.	2.505928854	0.155870371	2.07.09	63.4	11	M	.	10	102.8	8	13
538	743	k	21.5	18.5	21.8	25.9	34.2	43.7	54.2	65.8	73.9	73.4	79.1	78.9	69.2	57.3	.	.	.	.	.	.	2.204651163	0.172332999	8.07.09	47.4	12	M	.	10	79.1	6	20
539	242	m	29.1	34.3	41.4	53	62.2	76	98.3	104.1	106.4	113.4	97.2	78.9	.	.	.	.	.	.	.	.	2.29209622	0.247011033	3.07.09	66.7	10	F	.	9	113.4	6	17
540	265	m	22.9	21.1	31.2	38.1	46.9	57.2	59.3	65.5	74.1	81.5	76.1	78.7	62.7	.	.	.	.	.	.	.	2.397379913	0.199796187	7.07.09	54.9	11	M	.	9	81.5	6	20
541	860	m	23	.	.	30.7	56.2	61	72.8	76.4	92.8	88.9	74.3	.	.	.	.	.	.	.	.	.	2.630434783	.	28.06.09	60.5	8	M	.	8	92.8	5	15
542	758	m	23.7	27.5	38.7	48.7	59.7	75.5	89.2	86.4	87.7	91.3	88.1	70.3	.	.	.	.	.	.	.	.	2.624472574	0.22983943	4.07.09	62.2	10	M	.	9	91.3	8	16
543	492	k	13.5	12.9	14.8	16.9	26.2	38.2	46.4	58.2	60.2	68.4	76.5	84.1	85.8	85.8	89.2	75.6	60.4	.	.	.	3.711111111	0.132686441	14.07.09	50.1	16	F	.	14	89.2	6	22
544	392	m	26.8	26.5	31.2	37.5	44.9	56.2	68.5	74.7	72.5	82.4	85.1	88.3	85.1	67.1	.	.	.	.	.	.	2.156716418	0.183922838	7.07.09	57.8	12	M	.	11	88.3	8	17
545	828	m	28.8	28.7	36	43.1	48	69.5	85.3	106.6	127.4	132.7	132.2	128.6	116.9	90.8	.	.	.	.	.	.	2.815972222	0.180004059	5.07.09	81.1	12	F	.	9	132.7	5	18
546	459	k	30.1	47	43	54	62.9	55.9	54	52.6	65.7	79.3	94.6	108.2	109.2	99.3	70.7	.	.	.	.	.	2.199335548	0.227783931	5.07.09	66.2	13	F	.	12	109.2	6	16
548	631	m	25.8	22.8	29.7	41.7	54.2	69.9	85.6	109.3	87.4	88.9	71	.	.	.	.	.	.	.	.	.	2.42248062	0.339354083	2.07.09	62.5	9	M	.	7	109.3	6	17
549	361	m	33.9	.	46.2	62	59	66.2	74.6	102.1	109.5	138.1	146.6	122.9	101.1	.	.	.	.	.	.	.	2.592920354	0.294154587	2.07.09	87.9	11	F	.	10	146.6	5	16
550	207	k	30	34	43.4	55.6	65	76.7	88.9	104.1	107.7	122.1	119.1	115	99.5	85.7	.	.	.	.	.	.	2.333333333	0.24772376	6.07.09	70	12	F	.	9	122.1	6	18
551	218	m	23.7	21.3	34	51.6	57.1	69.7	83.1	91.2	95	88.9	70.1	.	.	.	.	.	.	.	.	.	2.46835443	0.417161148	3.07.09	58.5	9	M	.	8	95	6	18
552	598	m	25	22.7	30.2	43.7	53.2	64	76.8	94.1	112.1	97.2	102.9	84.9	70	.	.	.	.	.	.	.	2.396	0.369506178	3.07.09	59.9	11	F	.	8	112.1	6	16
553	595	m	28.5	26	37.9	46.1	59.3	71.8	99.3	110.4	124	102.4	85.3	.	.	.	.	.	.	.	.	.	2.631578947	0.195861838	3.07.09	75	9	M	.	8	124	8	16
554	434	m	23.6	22.7	30.1	45.3	53.7	67.6	76.7	91.7	94.2	91.9	69.1	.	.	.	.	.	.	.	.	.	2.478813559	0.408781861	1.07.09	58.5	9	M	.	8	94.2	6	16
555	425	k	26	26	28.2	30.3	34.2	35.8	51.4	59.5	72	81.1	81.1	83.5	83.7	76	62.8	.	.	.	.	.	2.088461538	0.071825735	7.07.09	54.3	13	M	.	12	83.7	5	19
556	287	m	25.4	22.7	28.4	39.1	49.3	62.8	76.8	86.4	100.6	111.6	102.4	76.2	.	.	.	.	.	.	.	.	2.55511811	0.319733322	5.07.09	64.9	10	M	.	9	111.6	5	20
557	355	m	19.9	.	22.9	36.2	39.4	47.4	56.5	67.7	77.2	89.8	94	108.3	110.6	.	.	.	.	.	.	.	3.864321608	0.457922208	4.07.09	76.9	13	F	.	12	110.6	5	16
558	590	m	24.6	32.3	36.6	46.8	61.7	78	86.7	98	107.2	88.6	74.8	.	.	.	.	.	.	.	.	.	2.756097561	0.245834963	2.07.09	67.8	9	M	.	8	107.2	5	18
559	211	m	25.2	27.8	40.4	53.6	64.4	66.7	91.5	99.8	105.7	104.6	84.1	.	.	.	.	.	.	.	.	.	2.80952381	0.282719283	1.07.09	70.8	9	M	.	8	105.7	5	17
560	737	m	.	23.6	34.8	33.6	30.9	36.8	44.7	60.7	71.9	76.7	87.7	78.7	79.5	63.7	.	.	.	.	.	.	.	-0.03509132	6.07.09	57.6	12	M	.	10	87.7	7	17
561	649	m	27.8	25.6	30.6	46.2	56.9	71.2	90.9	100.8	101.7	94.8	76.5	.	.	.	.	.	.	.	.	.	2.510791367	0.411979789	2.07.09	69.8	9	M	.	8	101.7	6	17
562	700	m	33	29.4	37.4	53.6	65.2	70.8	96.1	112.3	110.8	106.4	83.9	71.6	.	.	.	.	.	.	.	.	2.133333333	0.359878364	3.07.09	70.4	10	M	.	7	112.3	6	17
563	542	k	29.7	28.1	36.3	47.2	48.5	52.7	56.3	73.7	87.6	89.5	84.9	66.1	.	.	.	.	.	.	.	.	1.976430976	0.262576151	3.07.09	58.7	10	M	.	9	89.5	6	17
564	299	m	31.9	29.9	40.1	45.7	50.5	57.5	69.4	88.5	96.8	104.4	113.1	101.6	74.9	.	.	.	.	.	.	.	2.178683386	0.130721964	3.07.09	69.5	11	M	.	10	113.1	5	17
566	645	m	28.2	34.8	46.7	54	65	71.4	85	93.7	102.4	109.1	114	118.1	126.8	108.4	87.6	.	.	.	.	.	2.606382979	0.145239882	10.07.09	73.5	13	F	.	12	126.8	8	19
567	457	k	25.1	31.4	45.7	58.3	67.4	68	73.2	76	90.5	99.4	95	77.6	.	.	.	.	.	.	.	.	2.446215139	0.243503795	2.07.09	61.4	10	F	.	9	99.4	6	16
568	874	m	33	34	40.8	45	50.5	69.6	63	78.6	81.7	103.8	113.8	120	121	117	102.7	86.8	.	.	.	.	2.233333333	0.097980408	7.07.09	73.7	14	F	.	12	121	5	18
570	876	m	25.1	23.3	32.8	39.1	48.8	54.7	70.8	80.1	93.4	106.3	100.8	93.4	73.4	.	.	.	.	.	.	.	2.768924303	0.175693952	5.07.09	69.5	11	M	.	9	106.3	7	17
572	463	m	29.7	28.1	37.4	49.6	68.4	80.8	97.4	102.3	112.6	117.5	102.5	72.6	.	.	.	.	.	.	.	.	2.28956229	0.282320129	5.07.09	68	10	F	.	9	117.5	8	17
573	549	k	22.8	23.1	33.2	43	54.1	50.5	54.5	60.2	75	86.5	95.7	95.8	83.5	66.7	.	.	.	.	.	.	2.614035088	0.25865024	4.07.09	59.6	12	M	.	11	95.8	5	17
575	339	m	23.1	22.3	30	43	56.4	71.7	85.6	90.2	100.1	93.9	73.6	.	.	.	.	.	.	.	.	.	2.818181818	0.360002734	2.07.09	65.1	9	M	.	8	100.1	7	16
576	645	k	28	25.4	28.2	31	43.2	54	63.8	83	88.3	93.3	102.5	110.2	113.8	115.1	116.1	113.4	111.1	86.2	.	.	2.507142857	0.094665227	11.07.09	70.2	15	F	.	14	116.1	6	20
578	870	m	28.2	26.1	32.3	42.7	54.3	64.4	84.4	106.5	109.5	120.6	98.4	73.9	.	.	.	.	.	.	.	.	2.315602837	0.27913169	3.07.09	65.3	10	F	.	9	120.6	6	17
579	412	m	26.2	23.6	34.8	40.7	48.8	59	73.3	85.2	95.9	92	92.7	77.2	.	.	.	.	.	.	.	.	2.477099237	0.156610706	3.07.09	64.9	10	M	.	8	95.9	6	17
580	510	m	24.4	23.3	38.2	50.9	76	83.2	98.8	109.6	101.9	77.2	.	.	.	.	.	.	.	.	.	.	2.745901639	0.287027408	1.07.09	67	8	M	.	7	109.6	7	16
581	624	m	27.5	26.4	34.5	47.5	55.6	69.7	85.9	101.4	104.3	100.4	77.8	.	.	.	.	.	.	.	.	.	2.429090909	0.319770387	2.07.09	66.8	9	M	.	8	104.3	6	17
582	616	m	23.8	32.8	35.6	42.9	52.6	67.3	76.8	93.5	87.9	101.1	87.3	68.7	.	.	.	.	.	.	.	.	2.462184874	0.186526188	3.07.09	58.6	10	M	.	9	101.1	5	18
583	332	m	27.4	27.2	34.6	46.4	61.2	73.1	93.3	96.5	112	109.3	108.8	95.3	84	.	.	.	.	.	.	.	2.645985401	0.293445777	6.07.09	72.5	11	F	.	8	112	8	17
585	702	m	22.3	.	34.1	41.2	50.6	54.1	61.5	76.5	96.4	101.4	108.6	118.1	120.8	116.3	85.1	77.6	.	.	.	.	3.376681614	0.189140872	5.07.09	75.3	14	F	dead	12	120.8	5	16
587	791	m	29.7	28.5	43.8	52.1	63.5	67.8	91.8	103.3	114.1	99.2	.	.	.	.	.	.	.	.	.	.	2.468013468	0.173531131	2.07.09	73.3	9	M	.	8	114.1	6	17
588	678	m	22	21.5	30.1	39.8	49.3	59.6	74.8	90	96.6	96.2	80.7	.	.	.	.	.	.	.	.	.	2.954545455	0.279341741	1.07.09	65	8	M	.	8	96.6	6	17
589	460	m	21	20.1	25.8	34.2	42.9	56.4	71.6	80.9	92.9	85.8	69.4	.	.	.	.	.	.	.	.	.	2.833333333	0.281851152	2.07.09	59.5	9	M	.	8	92.9	6	17
590	851	k	26.9	24.9	25.8	35.8	47.6	56.5	76.9	78.4	95.5	94.8	97.6	103	81.1	71.4	.	.	.	.	.	.	2.159851301	0.327573401	17.07.09	58.1	15	F	.	11	103	5	27
591	448	m	22.4	26.4	42.1	43.1	54.3	72.8	84	85.8	90.2	87.6	73.1	.	.	.	.	.	.	.	.	.	2.772321429	0.023475256	3.07.09	62.1	9	M	.	8	90.2	6	18
593	550	k	29.9	31.2	33.3	39.8	44.7	57.6	64.8	75.9	91.7	91.9	98.4	104.6	110.8	114	117.7	115.6	104	89.8	79.3	.	2.170568562	0.178309515	12.07.09	64.9	17	F	.	14	117.7	6	19
594	241	k	27.8	26.4	35.9	37.5	43.2	43.7	57.9	84.8	87.9	94.4	93.9	92.1	84.5	70.3	.	.	.	.	.	.	2.125899281	0.043603637	7.07.09	59.1	13	M	.	9	94.4	7	17
596	428	m	20.4	28.1	33.8	43.2	60.3	67	80.7	89.3	92.9	95.8	93.3	73.9	.	.	.	.	.	.	.	.	3.171568627	0.245379693	4.07.09	64.7	10	M	.	9	95.8	7	17
597	815	m	32.7	30.5	46.6	56.7	79.6	87.7	100.2	115.9	118.9	122.5	106.6	89.6	.	.	.	.	.	.	.	.	2.47706422	0.19617367	3.07.09	81	10	F	.	9	122.5	6	17
598	626	k	31.2	30.2	40.1	41.5	43.3	44.1	52.1	59.1	64.8	76.6	88.6	88.9	111.4	108.2	107.5	96.8	80.9	.	.	.	2.227564103	0.034317093	9.07.09	69.5	15	F	.	12	111.4	6	18
599	536	k	24.2	22.7	30	38.6	39.2	43.7	46.3	53.2	60.2	70.8	79	82	79.2	78.1	68.5	60	.	.	.	.	2.099173554	0.252054895	7.07.09	50.8	14	M	.	11	82	5	18
600	312	m	32	29.9	42.2	56	74.3	88.8	100.1	112.6	118	120.4	111.2	87.4	79.2	.	.	.	.	.	.	.	2.33125	0.28293147	5.07.09	74.6	11	F	.	9	120.4	7	17
601	658	m	.	22.5	27.8	41.5	56.5	64.7	81.5	92.5	105.3	107.1	94.1	78.4	.	.	.	.	.	.	.	.	.	0.400657407	4.07.09	68.4	10	M	.	9	107.1	7	17
602	762	m	30	34.9	43.5	53.5	71.1	76.2	88.1	103.7	116.6	118.8	131.1	127.4	107.7	.	.	.	.	.	.	.	3.053333333	0.206920716	5.07.09	91.6	11	F	.	10	131.1	5	19
603	598	m	29	33.9	43.1	62.7	73.4	92	111.4	112.5	117.8	124.6	114.2	95.2	.	.	.	.	.	.	.	.	2.789655172	0.374838451	3.07.09	80.9	10	F	.	9	124.6	6	17
604	487	m	29	38.4	51.2	61.5	77.6	89.8	106.9	114.3	134.5	96.1	.	.	.	.	.	.	.	.	.	.	2.872413793	0.183297643	2.07.09	83.3	8	F	.	8	134.5	6	18
605	513	k	.	31.7	40.6	57.6	66.6	69.9	84.3	93	95.4	97.3	101.4	103.5	100	85.1	.	.	.	.	.	.	.	0.349754501	6.07.09	65.2	12	M	.	11	103.5	6	18
606	285	m	25	25.6	34.4	43.8	57.9	65.1	71.2	78.4	86.8	84.7	75.7	62.8	.	.	.	.	.	.	.	.	2.164	0.241577253	3.07.09	54.1	10	M	.	8	86.8	6	17
607	431	m	32.6	38.3	59.4	66.2	83.8	87	96	110.2	118.5	106.9	84.2	.	.	.	.	.	.	.	.	.	2.226993865	0.108386237	3.07.09	72.6	9	F	.	8	118.5	5	19
609	351	m	24.9	24.6	35.4	45.6	47.9	62.6	73.3	79.5	90.5	82.9	67.2	.	.	.	.	.	.	.	.	.	2.333333333	0.253195896	1.07.09	58.1	9	M	.	8	90.5	6	16
610	223	m	29.5	37.3	43.4	56.2	70.8	83.9	92.2	104.4	107.5	118.4	97.9	78.8	.	.	.	.	.	.	.	.	2.338983051	0.258457316	5.07.09	69	10	M	.	9	118.4	6	19
611	645	m	28.1	36	46.3	58	77.6	88.5	104.4	109.8	114	102.5	79.8	.	.	.	.	.	.	.	.	.	2.462633452	0.225301049	3.07.09	69.2	9	M	.	8	114	6	18
612	531	m	24.8	26.1	34.4	43.9	66.9	68.4	81.5	99.7	98.6	100.6	77.4	.	.	.	.	.	.	.	.	.	2.745967742	0.243857756	1.07.09	68.1	9	M	.	9	100.6	6	16
613	349	m	25.1	29.8	40	54.2	72.8	77.7	84.8	89.7	91.7	74.6	.	.	.	.	.	.	.	.	.	.	2.601593625	0.303801454	3.07.09	65.3	8	M	.	8	91.7	7	18
614	425	m	22.2	31.6	41.2	57.5	64.3	75.3	93.1	99.5	88.6	74.5	.	.	.	.	.	.	.	.	.	.	3.013513514	0.333346691	3.07.09	66.9	8	M	.	7	99.5	5	20
615	361	m	33.8	44.1	55.3	79.2	87.1	107.5	129	137.9	147.4	156	130.3	113.9	.	.	.	.	.	.	.	.	2.920118343	0.35920339	3.07.09	98.7	10	F	.	9	156	5	18
616	510	m	22.9	21.9	29.7	43.3	58.3	66.2	82.3	94.2	88.3	90.5	75.5	.	.	.	.	.	.	.	.	.	2.930131004	0.377005589	4.07.09	67.1	9	M	.	7	94.2	7	18
617	737	m	27.5	29.4	40.2	49.8	68.1	88.9	103.8	116.8	109.5	100.1	84.1	.	.	.	.	.	.	.	.	.	2.698181818	0.214147988	1.07.09	74.2	9	M	.	7	116.8	7	15
618	292	m	22	.	33	38.6	49.2	59.1	67.4	75.8	83	90.4	88.2	81.2	.	.	.	.	.	.	.	.	2.604545455	0.156744715	1.07.09	57.3	10	M	.	9	90.4	5	16
619	592	m	27.2	33.2	42.4	55.9	67.2	82.3	92.4	98.9	105	90.2	75.7	.	.	.	.	.	.	.	.	.	2.444852941	0.276416018	3.07.09	66.5	9	M	.	8	105	6	18
620	295	m	26.1	30.7	43.4	52.9	64.3	76.6	93.5	98.5	105.8	114	117.5	105.2	87.7	.	.	.	.	.	.	.	2.808429119	0.197943898	4.07.09	73.3	11	F	.	10	117.5	5	18
621	595	k	32.2	30.4	38.4	47.3	63.9	76.7	86.2	100.6	114.6	126.1	124.7	129.6	122.1	113.6	95.1	.	.	.	.	.	2.49378882	0.208452836	9.07.09	80.3	13	F	.	11	129.6	8	18
622	339	m	22.7	27.9	36.4	45.7	62.9	69.6	80.8	83.8	103.8	101.5	90.6	75.2	.	.	.	.	.	.	.	.	2.876651982	0.227529523	6.07.09	65.3	10	M	.	8	103.8	7	19
623	434	m	25.5	30.3	36.2	43.6	65.6	76.3	97.7	110.8	115.8	112.8	103.7	76.7	.	.	.	.	.	.	.	.	2.623529412	0.185998032	5.07.09	66.9	10	F	.	8	115.8	6	19
624	272	m	26.1	23.1	34.4	51.9	64.4	77.7	88.1	92.1	101.4	91.4	74.8	.	.	.	.	.	.	.	.	.	2.551724138	0.411262226	2.07.09	66.6	9	M	.	8	101.4	6	17
625	599	m	30.4	29	40.8	57.5	75.9	86.1	89.3	106.7	116.1	109.1	85.4	.	.	.	.	.	.	.	.	.	2.342105263	0.343102866	4.07.09	71.2	10	F	.	8	116.1	6	18
626	397	m	33.5	32.1	41.1	53.9	75.7	90.3	114	126.3	132.4	130	139.3	145.1	121.2	107.5	.	.	.	.	.	.	2.794029851	0.271122356	6.07.09	93.6	11	F	.	11	145.1	7	18
627	459	m	25.7	27.6	32.8	43.6	51.8	60.1	67.7	78.2	88.5	84.7	86.6	94.4	87.4	84.6	68.3	.	.	.	.	.	2.20233463	0.284628635	7.07.09	56.6	13	F	.	11	94.4	6	18
629	631	m	27.1	34.7	49.7	63	74.7	93.5	111.7	117.5	117.3	114.3	98.1	81.2	.	.	.	.	.	.	.	.	2.623616236	0.237129793	5.07.09	71.1	10	F	.	7	117.5	8	17
630	412	k	30.9	29.7	35.9	39.3	45	51	57.1	69.7	89.1	92	91.2	90.8	81.9	66.6	.	.	.	.	.	.	1.83171521	0.090487223	5.07.09	56.6	12	M	.	9	92	6	17
631	332	m	26.6	30.8	40.6	51.5	61.9	77.9	95.7	103.7	100.3	112.4	101.1	92.6	73	.	.	.	.	.	.	.	2.27443609	0.237813741	8.07.09	60.5	11	F	.	9	112.4	8	19
632	657	k	31.9	39.6	46.8	54	65.6	78.8	90.8	99.7	104.8	100.4	79.2	.	.	.	.	.	.	.	.	.	2.072100313	0.143100844	1.07.09	66.1	9	M	.	8	104.8	5	17
633	728	m	25.5	27.3	33.4	44.8	57.6	76.8	85.1	94.7	106.1	103.3	.	97.2	74.4	.	.	.	.	.	.	.	2.505882353	0.293652239	8.07.09	63.9	11	F	.	8	106.1	6	21
634	218	m	62.4	60.1	65.9	70.3	76.5	73.9	73.3	79.5	86	88.6	95.6	97.1	103.4	105.7	99.6	105	86.9	72.7	.	.	1.006410256	0.064633357	09.07.09	62.8	16	F	6thinstar	13	105.7	6	17
636	858	m	29.1	27.7	34.2	42.9	55.9	68.8	85.9	93.7	101.1	107.2	93	76.7	.	.	.	.	.	.	.	.	2.35395189	0.226646182	3.07.09	68.5	10	M	.	9	107.2	6	17
637	207	m	23.6	25.8	37.6	49.2	62.3	78.4	89.6	107.1	105.7	119.8	120.3	87.7	.	.	.	.	.	.	.	.	3.101694915	0.268889573	5.07.09	73.2	10	F	.	10	120.3	6	19
638	542	m	26	32.9	39.9	54.4	68.8	79.6	89	92.1	101.2	73.3	.	.	.	.	.	.	.	.	.	.	2.442307692	0.30998783	2.07.09	63.5	8	M	.	8	101.2	6	18
639	874	m	25	24.6	34.2	41.4	49.4	60.3	71.3	82.8	89	105	105.8	106.5	98.8	76.5	.	.	.	.	.	.	2.632	0.191055237	7.07.09	65.8	12	M	.	11	106.5	8	17
640	230	m	19.3	22.1	26.8	40.1	42.2	50.1	54.8	52.4	54	59.1	68.6	76	77.1	69.4	69.3	56.6	.	.	.	.	2.440414508	0.402974447	7.07.09	47.1	13	M	.	12	77.1	7	17
641	697	k	34.4	34.3	38.7	46.7	67	79.9	89.2	103.6	109.2	102.3	114.7	113	90.7	81.8	.	.	.	.	.	.	2.061046512	0.187904565	5.07.09	70.9	12	F	.	10	114.7	6	17
642	212	m	25.5	30.4	41.6	51.1	63.7	82.6	95.1	100.1	95.7	87.9	75.4	.	.	.	.	.	.	.	.	.	2.521568627	0.20568433	4.07.09	64.3	9	M	.	7	100.1	7	18
643	764	m	35.6	31	40.7	62.3	72.2	106.4	124.7	135.3	137.9	140.8	158	132.4	114.1	.	.	.	.	.	.	.	2.823033708	0.425733333	3.07.09	100.5	11	F	.	10	158	5	17
644	645	m	61.5	59.8	62.4	67	72.8	76.7	76.3	81.3	84.1	97	94.3	94.9	90.1	81	64.9	.	.	.	.	.	0.886178862	0.071127344	15.07.09	54.5	13	F	6thinstar	9	97	6	26
645	450	m	22.2	31.7	38.1	53.2	71.9	76.6	100.1	99	95	76.5	.	.	.	.	.	.	.	.	.	.	3.081081081	0.333844114	30.06.09	68.4	8	M	.	6	100.1	5	17
646	448	m	21	25	36.4	52.5	61	72.7	92.6	88.2	88.3	71.1	.	.	.	.	.	.	.	.	.	.	3.10952381	0.366244395	30.06.09	65.3	8	M	.	6	92.6	6	17
648	420	m	31.8	37.3	52.8	72.8	80.8	94.4	108.6	132.4	132.3	120.6	98.3	.	.	.	.	.	.	.	.	.	2.682389937	0.321204764	2.07.09	85.3	9	F	.	7	132.4	6	17
649	536	m	31.6	38.4	51.2	63.3	79.8	95.9	105.1	109.8	128.6	137.5	120.6	95.3	.	.	.	.	.	.	.	.	2.569620253	0.212145797	3.07.09	81.2	10	F	.	9	137.5	5	18
650	702	k	34.3	34.4	42.9	57.9	74.9	88.1	94.2	113.8	120.9	126.2	134	129.1	128.4	115.4	98.4	.	.	.	.	.	2.411078717	0.299845559	6.07.09	82.7	13	F	.	10	134	5	18
651	479	k	24.2	22.4	28.4	36.9	50.2	57.1	66.9	75.5	80	87	86.6	82	73.5	61.8	.	.	.	.	.	.	2.115702479	0.261822406	7.07.09	51.2	12	M	.	9	87	5	20
652	851	m	31.5	35.9	56.3	79.6	95.5	106.6	110.6	130.7	131.5	143	118.4	100.3	.	.	.	.	.	.	.	.	2.73968254	0.346319558	3.07.09	86.3	10	F	.	9	143	5	18
653	828	k	32.5	39	56.9	67.2	81.6	85.2	103.8	110.6	110.6	116	111.5	101.6	80.7	.	.	.	.	.	.	.	2.076923077	0.166377906	5.07.09	67.5	11	F	.	9	116	5	19
654	248	m	25.1	24	41.9	.	51.7	64.4	73.2	81.4	91.9	105	100.8	103.4	101.2	82.3	.	.	.	.	.	.	2.784860558	.	4.07.09	69.9	12	F	.	9	105	5	17
655	823	k	34.4	34.1	49	67.3	80.8	93.5	98.3	120	123	121.8	127.1	120.6	110.2	93.2	.	.	.	.	.	.	2.293604651	0.317339939	5.07.09	78.9	12	F	.	10	127.1	5	18
656	265	k	32.2	27.4	37.6	58.5	69.5	84.7	97.4	98.7	117.2	111.7	116.1	118.3	111.7	99.6	84	.	.	.	.	.	2.161490683	0.442022704	8.07.09	69.6	13	F	.	11	118.3	6	19
657	723	k	26.2	25.7	29.6	31.2	40.6	45.7	46.1	72.6	85.3	89.9	99.4	108.8	103.1	94.2	81.1	.	.	.	.	.	2.732824427	0.052643733	6.07.09	71.6	13	M	.	11	108.8	8	15
658	446	m	26.2	27.8	42.4	55.9	69.9	85.1	102.9	104.2	108.6	98.8	83.7	.	.	.	.	.	.	.	.	.	2.824427481	0.276416018	3.07.09	74	9	M	.	8	108.6	6	18
659	363	m	21.5	24.2	33	44.8	53.6	64.3	76.9	85.2	94.3	89.5	74.5	67.8	.	.	.	.	.	.	.	.	2.660465116	0.305700578	4.07.09	57.2	10	M	.	8	94.3	6	18
660	443	m	23.3	21.7	30.6	35.9	48.2	60.5	75	82.1	95.4	90.1	91.3	74.5	.	.	.	.	.	.	.	.	2.78111588	0.159737287	5.07.09	64.8	10	M	.	8	95.4	8	17
661	431	m	22.2	26.6	38.5	43.3	59.7	65.6	71.9	89.1	87.2	85.7	70.5	.	.	.	.	.	.	.	.	.	2.779279279	0.117494394	4.07.09	61.7	9	M	.	7	89.1	6	19
662	689	k	25.1	28.1	43.3	63	80	92.9	99.1	111	118	119.7	127.6	129.4	119.5	93.1	.	.	.	.	.	.	3.027888446	0.374982091	10.07.09	76	12	F	.	11	129.4	8	20
663	215	m	30.1	38.1	51	68.3	86.4	96.9	117.3	130.7	129.1	134.4	117.4	101.3	.	.	.	.	.	.	.	.	2.887043189	0.292084134	3.07.09	86.9	10	F	.	9	134.4	6	17
664	698	m	27.1	26	31.5	37	47	54.9	65.2	77.3	78.1	79.5	85.6	91.7	.	.	.	.	.	.	.	.	2.062730627	0.160930367	11.07.09	55.9	12	M	.	11	91.7	7	22
665	357	m	19.6	25.9	42.4	50.4	58.9	73.3	81.2	98.2	99.6	73.5	.	.	.	.	.	.	.	.	.	.	3.25	0.172842813	2.07.09	63.7	8	M	.	8	99.6	6	18
666	299	m	31.9	36.6	54.8	68.6	90.6	99.9	112.3	123.8	134.7	133.1	112.7	97.2	.	.	.	.	.	.	.	.	2.652037618	0.224602341	3.07.09	84.6	10	F	.	8	134.7	5	18
668	542	m	25.4	29	37	47.8	64.6	70	89.7	111.5	101.8	99.2	75.9	.	.	.	.	.	.	.	.	.	2.523622047	0.256107727	4.07.09	64.1	9	F	.	7	111.5	6	19
669	749	m	26.4	29.3	36.7	45.8	59	73.5	77.7	91.5	102.7	100.6	102.3	103.5	91.6	74.3	.	.	.	.	.	.	2.382575758	0.221507336	9.07.09	62.9	12	F	.	11	103.5	6	21
670	276	m	24.3	27.7	38.4	48.7	65.4	67.5	73.2	80.4	83.8	93.6	91.3	101.9	105.6	96.8	85.1	72.6	.	.	.	.	2.551440329	0.23762157	12.07.09	62	14	F	.	12	105.6	7	21
671	615	m	21.7	25	36.4	47.6	44.6	62.9	76.4	84.3	86.5	88.8	67.8	.	.	.	.	.	.	.	.	.	2.6359447	0.268263987	3.07.09	57.2	9	M	.	9	88.8	6	18
672	392	m	26.5	28.7	40.8	54.5	77.4	82	95.9	106.9	114.9	80.9	.	.	.	.	.	.	.	.	.	.	2.660377358	0.28951862	1.07.09	70.5	8	F	.	8	114.9	6	17
673	743	m	25.5	28.1	41.5	51.3	62.6	88.3	87.9	86.4	89.2	66.6	.	.	.	.	.	.	.	.	.	.	2.321568627	0.211997325	5.07.09	59.2	8	M	.	8	89.2	6	21
674	489	m	28.2	36.7	47.3	62.2	82.5	95.7	114.1	122.9	128.9	137	131.5	114.9	95.9	.	.	.	.	.	.	.	2.914893617	0.273844704	6.07.09	82.2	11	F	.	9	137	7	18
675	849	m	27.5	31.6	40.9	61.4	80.5	93.5	109.4	102.2	99.8	80.5	.	.	.	.	.	.	.	.	.	.	2.549090909	0.406279772	30.06.09	70.1	8	M	.	6	109.4	5	17
676	690	m	34.6	33.7	35.6	40.3	48.1	51.4	58.9	66.4	66.8	74.4	68.6	66.3	67.2	62.4	57.2	49.4	.	.	.	.	1.156069364	0.124005831	18.07.09	40	14	M	.	9	74.4	6	28
677	590	m	30.7	29.1	41.5	59.1	66.7	92	109	115	125.2	119.6	91.2	.	.	.	.	.	.	.	.	.	2.566775244	0.353537497	2.07.09	78.8	9	M	.	8	125.2	5	18
678	860	m	33.6	32.2	50.5	64.4	90	109.7	122.7	132.6	141.4	149.5	126.6	102.8	.	.	.	.	.	.	.	.	2.592261905	0.243140297	4.07.09	87.1	10	F	.	9	149.5	6	18
679	791	k	27.5	26.7	32.6	32.3	32.8	32.3	54.4	69.1	79.9	86.6	89.7	86.3	79.3	65.7	.	.	.	.	.	.	2.043636364	-0.009245058	6.07.09	56.2	12	M	.	10	89.7	6	18
680	815	k	27.8	27.1	26.8	26.8	45.8	56.5	69.5	81.3	84.6	92.9	98.2	95.1	96.7	86.4	69.2	.	.	.	.	.	2.133093525	0	9.07.09	59.3	13	F	.	10	98.2	6	20
681	268	k	27.7	26.4	35.6	34.7	35.5	34.4	51.4	71	78.4	91.5	101.9	101.3	98.8	100.1	98.7	89.1	73.2	61	.	.	2.090252708	-0.025605951	10.07.09	57.9	16	M	.	10	101.9	7	17
682	624	k	34.6	34.6	42.7	58	74.5	86.5	94.5	109.8	120.2	113.6	127	122.2	106.2	84.1	.	.	.	.	.	.	1.959537572	0.30624409	14.07.09	67.8	12	F	.	10	127	6	26
684	457	m	26	27.1	34.9	53.8	75.2	80.6	93.4	121.2	119.9	123.1	117.6	94.8	.	.	.	.	.	.	.	.	3.165384615	0.432786638	2.07.09	82.3	10	F	.	9	123.1	6	16
685	220	m	23.8	30.1	48.9	58.9	73.8	83.7	100.3	98.2	110.1	106.3	84.6	.	.	.	.	.	.	.	.	.	3.138655462	0.186063694	3.07.09	74.7	9	F	.	8	110.1	6	18
686	534	m	26.1	25.1	34.1	53.3	60.6	65.5	89.8	90.5	94.4	106.6	105	97.9	78.9	.	.	.	.	.	.	.	2.605363985	0.446638947	4.07.09	68	11	F	.	9	106.6	6	17
687	355	m	21.4	31.4	25.6	33.1	44.2	54.1	60.2	77.8	80.9	89.2	90.5	89.6	66.2	.	.	.	.	.	.	.	2.73364486	0.256940931	4.07.09	58.5	11	M	.	10	90.5	8	15
688	876	m	30.2	29.4	31.5	43.4	62.1	69.4	81	94.3	97.5	116.1	121.3	118.7	118.2	88.3	.	.	.	.	.	.	2.523178808	0.320471895	7.07.09	76.2	12	F	.	10	121.3	7	18
689	550	m	29.9	40.7	46.7	55.8	66.3	77	91.9	102.9	112.2	111.1	118.1	130.3	122	103.3	85.4	.	.	.	.	.	2.424749164	0.178029705	7.07.09	72.5	13	F	.	11	130.3	6	18
690	758	m	29.6	31.3	41.7	47.3	59.9	61.7	77.3	96.2	99.5	112.5	114.5	116.9	114.4	100.4	84.3	.	.	.	.	.	2.493243243	0.126009167	8.07.09	73.8	13	F	.	11	116.9	6	19
691	207	m	25.5	31.6	49.9	64.2	89.7	92.9	102.7	112.6	129.9	124	107	91.5	.	.	.	.	.	.	.	.	3.149019608	0.251982208	3.07.09	80.3	10	F	.	8	129.9	8	15
692	374	m	26.6	45.3	60.6	71.9	92.5	105.5	116.9	127.6	117.5	93.4	.	.	.	.	.	.	.	.	.	.	3.067669173	0.170981372	2.07.09	81.6	8	M	.	7	127.6	5	19
693	549	k	26.8	30.2	38.8	48.8	54.9	61.8	72.2	76.1	86.7	88.3	90.5	94.6	94.1	90.8	70.7	.	.	.	.	.	2.223880597	0.229310066	7.07.09	59.6	13	M	.	11	94.6	5	19
694	625	m	26.3	31.9	36.4	47.3	60.3	72.2	85.1	95.9	110.7	.	124.6	121.3	97.9	82.1	.	.	.	.	.	.	2.593155894	0.261941521	6.07.09	68.2	12	F	.	10	124.6	6	18
695	211	m	30.8	28.9	34	45.9	55.8	71.7	95.2	111.6	124.5	129.6	130.3	121.7	108.1	88.7	.	.	.	.	.	.	2.587662338	0.300104592	5.07.09	79.7	12	F	.	10	130.3	5	18
696	369	m	30	36.7	46.5	61.2	78.1	85.3	93.8	118.5	116.4	117.6	90.6	.	.	.	.	.	.	.	.	.	2.47	0.274694877	3.07.09	74.1	9	F	.	7	118.5	7	17
697	774	k	.	33.7	48.5	67.6	85.1	88.6	114.5	115.1	116.8	121.6	122.6	129.5	107.6	95	.	.	.	.	.	.	.	0.332044185	6.07.09	78.9	12	F	.	11	129.5	5	19
699	242	m	31.2	36.8	48	61.8	71.5	82.6	89.3	118.8	127.8	131.9	138.5	126.5	109.1	91.2	.	.	.	.	.	.	2.480769231	0.252702354	7.07.09	77.4	12	F	dead	10	138.5	6	19
700	218	k	26.6	27.1	27.3	39.1	52.6	60.1	70.5	75.2	84.6	92	103.6	101.3	103.2	103.8	89.3	72	.	.	.	.	2.270676692	0.359235765	11.07.09	60.4	14	F	.	13	103.8	6	21
701	858	m	25.6	29.1	41.4	48.8	64.8	76.2	88.4	102.7	107.7	103	74.3	.	.	.	.	.	.	.	.	.	2.59375	0.164449432	2.07.09	66.4	9	M	.	8	107.7	6	17
702	849	k	.	25.7	31.1	42.1	51.1	50.5	63.7	73.4	74.9	84.8	85.1	76.4	60.4	.	.	.	.	.	.	.	.	0.302839922	5.07.09	53.6	11	M	dead	10	85.1	5	19
703	657	m	28.3	26.5	35.8	52.8	59	75.9	96.2	107.7	120.8	123.9	122.5	126.5	117.2	89.7	.	.	.	.	.	.	2.848056537	0.388563297	5.07.09	80.6	12	F	.	11	126.5	6	17
705	392	k	30.5	28.6	35	45.1	54.3	57.7	61.1	83	86.5	90.3	95	93.2	80.4	63.9	.	.	.	.	.	.	1.904918033	0.253534185	5.07.09	58.1	12	M	.	10	95	8	15
706	355	m	20.9	22.2	25.9	38.5	44.2	52.4	67.2	81.3	96.7	94.6	93.2	66.3	.	.	.	.	.	.	.	.	2.947368421	0.396415273	5.07.09	61.6	10	M	.	8	96.7	5	20
707	823	m	25.5	.	31.8	40.5	58.5	64.3	79.4	87.7	100.6	98.3	106.5	95	.	.	.	.	.	.	.	.	2.631372549	0.241835684	1.07.09	67.1	10	M	.	10	106.5	5	16
708	631	m	26	28.9	42.3	55.9	74.8	87.5	103	102.8	99.2	88.7	77	.	.	.	.	.	.	.	.	.	2.492307692	0.278777294	3.07.09	64.8	9	M	.	6	103	8	16
709	534	m	20.3	20	25.4	33.2	41.2	51.6	58.3	65.7	71.4	74.5	74.5	65.7	55.8	.	.	.	.	.	.	.	2.403940887	0.267800702	4.07.09	48.8	11	M	.	9	74.5	8	15
710	220	k	25.2	32.9	46.7	58.7	65.2	71.4	80.3	98.2	100.7	104.7	109.7	109.1	94.1	72.5	.	.	.	.	.	.	2.436507937	0.228695562	5.07.09	61.4	12	F	.	10	109.7	6	17
711	479	m	25.7	25.5	31.5	44	57.7	75.3	81.9	92.2	101.7	116.2	95.8	76	.	.	.	.	.	.	.	.	2.677042802	0.334202088	3.07.09	68.8	10	M	.	9	116.2	5	18
712	598	k	25.2	29.5	41.7	58.9	75.7	86	93.4	95.9	95.2	85.1	69.2	.	.	.	.	.	.	.	.	.	2.400793651	0.345339962	7.07.09	60.5	9	M	.	7	95.9	6	22
713	825	m	32.6	31.9	37.6	48	60.8	75.3	88.9	106.3	115	121.8	119.2	108.5	101.5	82.6	.	.	.	.	.	.	2.088957055	0.244196961	7.07.09	68.1	12	F	.	9	121.8	7	18
715	749	k	23.8	26.2	33.6	43.6	50.8	60.2	67.6	79.2	78.4	79.8	81.2	80.1	74.9	62.2	.	.	.	.	.	.	2.134453782	0.260531083	12.07.09	50.8	12	M	.	10	81.2	8	22
716	599	m	29.4	27.1	34.9	45.8	55.8	69.3	92.2	101.8	103.9	111.2	111.5	119.2	103.1	87.7	.	.	.	.	.	.	2.493197279	0.271797262	6.07.09	73.3	12	F	.	11	119.2	6	18
717	764	m	28.9	26.3	34.4	43.1	54.9	68.5	62.9	72.9	92.5	102.5	114.3	119.1	108.5	98.4	78.8	.	.	.	.	.	2.39100346	0.225466433	7.07.09	69.1	13	F	.	11	119.1	5	19
718	215	m	30.2	27.3	36.7	47.7	61.3	80.6	95.1	114.8	111.6	122	127	105.1	93.6	.	.	.	.	.	.	.	2.582781457	0.262154643	6.07.09	78	11	F	.	10	127	6	19
719	361	m	26	.	36	40.4	60	70.2	77.6	93.3	104.6	115.1	103.6	83.5	.	.	.	.	.	.	.	.	2.738461538	0.115310847	1.07.09	71.2	10	M	.	9	115.1	5	16
720	625	k	30.5	38.9	48.4	62.2	71.1	82.2	96.2	97.4	103.2	99.4	103.3	100	103.3	99.7	89.2	74.4	.	.	.	.	2.072131148	0.250855186	11.07.09	63.2	14	F	.	10	103.3	6	21
721	349	k	21.4	26.1	31.2	46.1	61.6	75.5	78.8	89.6	97.1	101.2	102.9	97.4	78.8	.	.	.	.	.	.	.	3.163551402	0.390394855	8.07.09	67.7	11	M	.	10	102.9	7	20
722	363	k	29.8	28.3	32.4	41	48.7	55.5	60.3	77.4	91	97.4	.	98	91.9	69.3	.	.	.	.	.	.	2.05033557	0.235413644	5.07.09	61.1	12	M	.	11	98	5	18
723	536	m	30.8	28.8	32.2	52.8	67.9	87.1	100.4	116.3	127.6	131.7	142.3	131.5	110.3	.	.	.	.	.	.	.	3.055194805	0.494544738	3.07.09	94.1	11	F	.	10	142.3	5	17
724	702	m	23.3	21.8	27.3	37.3	44.8	58.1	65.9	69.2	81.7	90.7	94.1	92.8	85.8	71.2	.	.	.	.	.	.	2.635193133	0.312106624	4.07.09	61.4	12	M	.	10	94.1	5	17
725	223	m	30.2	27.6	43.4	51.9	67.9	81.7	101.6	118.7	115.5	115.9	121.4	108.5	82.8	.	.	.	.	.	.	.	2.513245033	0.178859349	5.07.09	75.9	11	F	.	10	121.4	6	18
726	357	m	20.9	22	29.3	38	61.8	72.5	73.4	81.4	91.1	96.8	82.2	70.4	.	.	.	.	.	.	.	.	2.976076555	0.259998644	5.07.09	62.2	10	M	.	9	96.8	6	19
727	592	k	22.3	22.1	28.4	35.6	40.6	54	60	63.8	83.3	83.8	91.9	93.2	94.9	91.6	78.1	64.2	.	.	.	.	2.479820628	0.225956493	9.07.09	55.3	14	M	.	12	94.9	6	19
728	351	k	.	28.9	35.9	44.4	53.6	61.1	82	90.5	104	102.8	111.3	109.5	112	97.8	80.1	.	.	.	.	.	.	0.212502174	7.07.09	69	13	F	.	12	112	6	18
729	590	k	31.4	33.9	44.2	57.9	75.3	91.3	98.7	108.8	123	120.3	124.7	120.5	119	119.4	116.1	100.7	81.4	.	.	.	2.041401274	0.269992595	10.07.09	64.1	15	F	.	10	124.7	5	20
730	649	m	33.2	26.2	37.1	44.3	54.8	64.9	85.8	101.4	110	113.9	99.7	81.1	.	.	.	.	.	.	.	.	2.126506024	0.177367707	3.07.09	70.6	10	M	.	9	113.9	6	17
732	768	k	22	24.5	30.9	36.3	43.7	54	63	72.1	77.5	86	87.2	100.3	103.2	89	105.1	97.1	71.4	.	.	.	2.704545455	0.161061557	10.07.09	59.5	15	F	.	14	105.1	5	20
734	700	m	29.8	27.7	33.5	43.9	52.4	66.1	74.8	99.5	100.1	115.6	110.5	102.2	85.7	.	.	.	.	.	.	.	2.503355705	0.270368881	4.07.09	74.6	11	M	.	9	115.6	6	17
735	626	m	30.8	28.6	34.4	42.3	55.6	67.2	83.9	87	113.4	109	124.3	111.5	94.9	80.4	.	.	.	.	.	.	2.11038961	0.206730522	6.07.09	65	12	F	.	10	124.3	6	18
737	285	m	28	31	44.5	49.9	62.5	71.1	81.2	90.4	110	99.4	113.6	117	100.7	84.7	.	.	.	.	.	.	2.653571429	0.114531814	6.07.09	74.3	12	F	.	11	117	6	18
738	791	m	31.5	30.6	44.6	51.6	65.3	80.8	88.5	110.5	116.2	121.6	121.8	125.6	113	91.2	.	.	.	.	.	.	2.653968254	0.145787813	5.07.09	83.6	12	F	.	11	125.6	6	17
740	737	m	27.9	31.7	42.5	65.6	72.1	85.4	96.8	125.1	135.5	133.8	108.5	94.6	.	.	.	.	.	.	.	.	3.003584229	0.43407162	3.07.09	83.8	10	F	.	8	135.5	8	15
741	212	m	22.9	23.5	31.1	42.4	60.2	69.5	75	90.4	92.7	99.7	92.1	89.1	75	.	.	.	.	.	.	.	2.759825328	0.309940543	8.07.09	63.2	11	M	.	9	99.7	7	20
742	463	k	24.6	22.6	27.3	34.8	45.3	49.5	63.4	68.8	74.6	79.6	83.1	81.8	72.2	58.1	.	.	.	.	.	.	2.097560976	0.242730685	6.07.09	51.6	12	M	.	10	83.1	6	18
743	645	m	15.7	20.9	30.3	34.1	40.7	45.7	57.3	63.4	66.2	76.4	75.7	84.6	73.2	56.5	.	.	.	.	.	.	3.140127389	0.118149672	12.07.09	49.3	12	M	.	11	84.6	8	22
744	207	m	32.8	31.6	40.5	53	66.6	79.5	100.2	110.9	128.9	141.3	137.2	129.5	116.8	99.9	.	.	.	.	.	.	2.655487805	0.268989939	4.07.09	87.1	12	F	.	9	141.3	6	16
745	492	m	28.3	29.7	35.9	44.7	53.8	70.8	79.9	96.7	104.8	106.3	102.8	112.8	98.8	79.4	.	.	.	.	.	.	2.558303887	0.219236206	5.07.09	72.4	12	F	.	11	112.8	6	17
746	699	k	28.1	29.7	35.9	46.6	60.6	70.9	87.7	98.8	100.7	113.6	109.9	112.3	111.7	103.6	85.3	.	.	.	.	.	2.565836299	0.260863246	7.07.09	72.1	13	F	.	9	113.6	8	16
747	460	k	23.4	24.2	28.5	37.3	44.7	52.7	57	59.2	74.7	83.6	83.2	74.2	63.1	.	.	.	.	.	.	.	2.273504274	0.269089239	3.07.09	53.2	11	M	.	9	83.6	6	16
748	397	m	30.5	34	44.2	56.2	76.4	89.5	89.3	101.2	109.1	106.6	120.2	115.4	111.6	105.7	88.7	.	.	.	.	.	2.429508197	0.240191968	10.07.09	74.1	13	F	.	10	120.2	8	19
749	699	m	24.4	.	33.6	41.4	52.7	64.9	75.6	90.4	96.9	97.3	102.9	77.3	.	.	.	.	.	.	.	.	2.819672131	0.208754814	1.07.09	68.8	10	M	.	10	102.9	5	16
750	876	k	28.2	26.1	31.2	37.9	44.3	49.5	65.9	78.6	90	94.7	97.1	103.8	101.8	92	.	.	.	.	.	.	2.365248227	0.194533017	6.07.09	66.7	12	M	.	11	103.8	7	17
751	510	m	25.4	32.6	51.5	61.5	72	95.2	98.6	118.6	125.5	129.1	124.9	103.3	92.1	.	.	.	.	.	.	.	3.318897638	0.177455367	5.07.09	84.3	11	F	.	9	129.1	7	17
753	513	m	24.2	23.3	31.8	40.3	50.3	62.7	66.8	78.1	90	92.1	95	81.7	71.3	.	.	.	.	.	.	.	2.566115702	0.236885179	6.07.09	62.1	11	M	.	10	95	6	19
754	860	m	30.4	28.9	37.6	50	63.1	70.9	78.9	90.4	109.5	106.2	115	106	101.9	80.2	.	.	.	.	.	.	2.167763158	0.285018955	4.07.09	65.9	12	F	.	10	115	5	17
755	431	m	23.4	22.2	28.6	42.9	55.9	62.5	68.3	77.8	74.5	78.4	66.1	56.1	.	.	.	.	.	.	.	.	2.11965812	0.405465108	8.07.09	49.6	10	M	.	9	78.4	5	23
756	728	m	29.9	28	45	52.2	63.3	79.4	96	110.5	119.1	121.1	133.3	122.4	92.8	.	.	.	.	.	.	.	2.769230769	0.148420005	5.07.09	82.8	11	F	.	10	133.3	6	18
757	248	k	25.6	23.7	27.1	32.3	37.8	43.8	52	64.9	73.9	81.8	83.7	85.3	83.6	77	63.9	.	.	.	.	.	2.0078125	0.175533502	6.07.09	51.4	13	M	.	11	85.3	6	17
758	287	m	26.4	28.3	38.5	54.2	60.9	80.2	95.5	113	115.2	117.5	113.5	105.1	82.3	.	.	.	.	.	.	.	2.776515152	0.342022667	4.07.09	73.3	11	F	.	9	117.5	5	18
759	595	m	25.3	26.8	33.7	37.5	41.2	57.7	79.6	91.6	100.5	95.5	98.1	76.9	.	.	.	.	.	.	.	.	2.841897233	0.106843096	5.07.09	71.9	10	M	.	8	100.5	8	17
761	242	m	24.1	22.1	29	43.6	54.3	67.8	86.1	96.8	101.9	99	91.9	75	.	.	.	.	.	.	.	.	2.692946058	0.40776132	4.07.09	64.9	10	M	.	8	101.9	6	18
762	218	m	30.6	28.2	38.6	46.7	56	68.1	78.8	85.1	96.2	88	98.9	99.3	81.7	68.2	.	.	.	.	.	.	1.954248366	0.190491888	6.07.09	59.8	12	F	.	11	99.3	6	18
764	312	m	27.3	25.6	36.2	50.2	58.6	76.8	90.5	104.6	103.9	85.7	70.3	.	.	.	.	.	.	.	.	.	2.362637363	0.326955908	2.07.09	64.5	9	M	.	7	104.6	7	16
765	534	k	25.6	33.6	42.8	54.4	61.3	73.8	79.3	82.9	86.8	95.4	95.5	97.4	86	70.4	.	.	.	.	.	.	2.2578125	0.239826051	9.07.09	57.8	12	F	.	11	97.4	6	21
766	357	m	29.1	26.8	36.2	45.9	57.7	74.5	95.4	106.7	112.7	116.7	110.2	91.2	.	.	.	.	.	.	.	.	2.714776632	0.237405998	4.07.09	79	10	F	.	9	116.7	6	18
767	531	m	28	38.5	56.1	67.2	83.1	99	113.2	111.6	123.7	121.4	109.5	92.4	.	.	.	.	.	.	.	.	2.921428571	0.180537435	4.07.09	81.8	10	F	.	8	123.7	6	18
768	292	m	24.4	.	28.2	34	46.1	55	69	76.9	84.3	100	105.5	111.1	92.3	75.3	.	.	.	.	.	.	2.799180328	0.187038547	4.07.09	68.3	13	F	.	11	111.1	5	16
769	265	m	26.4	25.1	31.1	42.8	48.8	61.8	83.9	96.2	103.2	97.8	85	70.7	.	.	.	.	.	.	.	.	2.393939394	0.319330283	3.07.09	63.2	10	M	.	8	103.2	6	17
770	698	m	25.8	24.4	24.7	31.8	39.4	52.7	60.4	70.8	85.6	85.3	97.8	102.2	84.7	74.8	.	.	.	.	.	.	2.476744186	0.252663046	6.07.09	63.9	12	M	.	11	102.2	7	17
771	428	m	28.7	32.1	40.8	52.7	70.6	83	92.6	99.8	110	118.6	110.2	106.2	87.4	.	.	.	.	.	.	.	2.571428571	0.255933374	7.07.09	73.8	11	F	.	9	118.6	7	19
772	851	m	28.6	26.4	31.4	42.9	53.7	69.5	87.9	88.4	103.8	99.5	91.5	77.8	.	.	.	.	.	.	.	.	2.335664336	0.312063933	4.07.09	66.8	10	M	.	8	103.8	8	16
773	448	m	25.9	24.6	34.8	49.8	71.4	79.5	87.8	99.5	95.1	96.6	74.3	.	.	.	.	.	.	.	.	.	2.501930502	0.358397597	2.07.09	64.8	9	M	.	7	99.5	6	17
774	425	m	24.6	22.8	28.9	38.4	48.3	59.7	68.9	81.3	99.8	100	104.1	86.9	71.2	.	.	.	.	.	.	.	2.556910569	0.284215864	3.07.09	62.9	11	M	.	10	104.1	6	16
776	690	m	31.2	30.4	40.2	49.6	61.7	77.9	88.7	102.7	124.1	114.9	118.4	112.7	104.5	93	.	.	.	.	.	.	2.541666667	0.210123838	7.07.09	79.3	12	F	.	8	124.1	6	19
777	698	m	30	27.8	36.9	48.1	59.6	67.3	89.3	99.5	118.5	116.2	116.2	118.1	101.4	87.3	.	.	.	.	.	.	2.59	0.265070626	6.07.09	77.7	12	F	.	8	118.5	7	17
778	870	m	23.5	22.4	28.1	35.8	42.4	49.5	62.5	69.3	76.6	79.5	77.6	80.8	71.4	54.9	.	.	.	.	.	.	2.25106383	0.242178317	5.07.09	52.9	12	M	.	11	80.8	6	17
779	487	m	31.1	29.1	42.5	52.5	66.6	84.7	93.6	113.4	109.9	130.7	119.7	108.8	90.8	.	.	.	.	.	.	.	2.466237942	0.211309094	4.07.09	76.7	11	F	.	9	130.7	6	17
780	616	m	28.2	29.5	40.1	46.6	64.6	80.8	88.8	96.8	101.8	119	113.3	113.5	105.3	83.9	.	.	.	.	.	.	2.471631206	0.150224207	9.07.09	69.7	12	F	.	9	119	5	22
781	457	m	24.8	34.1	52.2	62.6	74.5	88.2	97.2	107.6	108.4	114.6	95.7	84.9	.	.	.	.	.	.	.	.	3.048387097	0.181682783	3.07.09	75.6	10	F	.	9	114.6	6	17
782	230	m	23.5	24.7	32.5	43.1	52.3	64.4	76.8	89.7	83.3	92.3	96.3	83.1	72.1	.	.	.	.	.	.	.	2.663829787	0.282282908	6.07.09	62.6	11	M	.	10	96.3	7	18
783	420	m	29	26.5	32	40.4	53.9	64.7	71.8	.	106.2	116	128.2	122.4	122.6	106.5	94	.	.	.	.	.	2.755172414	0.233093882	8.07.09	79.9	13	F	.	10	128.2	6	19
784	339	m	22	20.8	25.2	32.3	40.9	50.7	69.7	74.6	91.2	93.2	89.4	80	65.1	.	.	.	.	.	.	.	2.7	0.248223236	5.07.09	59.4	11	M	.	9	93.2	7	17
785	743	m	22.2	25.5	39.7	55.4	64.4	84.3	92.2	110.8	108.8	96.9	76.4	.	.	.	.	.	.	.	.	.	3.153153153	0.333228406	2.07.09	70	9	M	.	7	110.8	6	17
786	369	m	29.3	27.4	31.7	39.1	50	60.7	70.4	74	80.6	81.5	92.1	101.8	99.9	122.8	107.3	102	80.6	.	.	.	2.293515358	0.209805786	9.07.09	67.2	15	F	.	13	122.8	7	17
787	747	m	27.4	32.3	44.2	60.1	78.8	94.2	96.4	114	114.5	122.1	129.8	126.6	121	98	.	.	.	.	.	.	3.051094891	0.307285052	9.07.09	83.6	12	F	.	10	129.8	8	19
788	542	m	25.9	25	32.5	42.6	53.9	60.8	74.1	79.8	93.2	89.7	85.9	70.8	.	.	.	.	.	.	.	.	2.420849421	0.270614164	4.07.09	62.7	10	M	.	8	93.2	6	18
789	758	k	29.1	27.9	32.7	42.2	52.4	60.2	70.3	81.1	85.6	100.4	96	99.8	103.1	105.8	92.2	77.3	.	.	.	.	2.237113402	0.255045143	7.07.09	65.1	14	M	.	13	105.8	6	17
791	874	m	22.9	.	28.8	42.9	50.4	64.5	78.6	79.2	88.1	94.7	95.1	72.5	.	.	.	.	.	.	.	.	2.72489083	0.398496439	1.07.09	62.4	10	M	.	10	95.1	5	16
793	774	m	24.4	30.8	34.2	38.1	51	59.7	68	77.8	92.9	93.2	93	99.5	84.1	69.5	.	.	.	.	.	.	2.442622951	0.107988638	5.07.09	59.6	12	F	.	11	99.5	5	18
794	645	m	21.8	20.3	27.7	35	47.3	54.4	62.6	67.5	71.7	81.4	90.5	82	72.4	61.6	.	.	.	.	.	.	2.541284404	0.233915648	7.07.09	55.4	12	M	.	10	90.5	6	19
795	489	m	31.2	29.8	.	39.5	50.4	63.4	79.4	97.5	107.3	115.9	124.2	130.2	130.9	131.8	123.8	97.5	.	.	.	.	2.528846154	.	9.07.09	78.9	14	F	.	13	131.8	8	17
796	689	m	28.7	36.2	56	69.7	81.3	91.8	103.7	110.8	117.5	117.9	119.4	110.7	83.5	.	.	.	.	.	.	.	2.445993031	0.218848627	10.07.09	70.2	11	F	.	10	119.4	8	21
797	723	m	25.2	.	30	39.4	51.9	70.2	73.7	92.1	100.8	109.8	78.8	.	.	.	.	.	.	.	.	.	2.742063492	0.272568435	30.06.09	69.1	9	M	.	9	109.8	5	16
799	446	m	27.9	26.3	37.7	51.1	74	76.6	93.7	101.3	96.2	97	80.4	.	.	.	.	.	.	.	.	.	2.559139785	0.304124403	1.07.09	71.4	9	M	.	7	101.3	6	16
800	374	m	27.4	24.5	32.2	52.9	61.2	78.6	94.7	97	120.6	118.6	99	.	.	.	.	.	.	.	.	.	2.733576642	0.496436886	1.07.09	74.9	9	M	.	8	120.6	5	17
801	510	m	26.6	35	50.5	67.1	98	100.6	107.5	127.4	117.7	123.9	108.9	90.5	.	.	.	.	.	.	.	.	2.95112782	0.284210708	4.07.09	78.5	10	F	.	7	127.4	8	16
802	762	k	29	27.2	31.9	40.9	55.1	61.5	72.6	84.2	93.4	112.7	119.7	125.9	123.6	121.8	107.7	89.7	.	.	.	.	2.568965517	0.248524053	8.07.09	74.5	14	F	.	11	125.9	5	19
803	363	m	25.6	30	47.1	52.9	64.8	76.2	88	110	110	113.7	110.2	109.6	90.5	.	.	.	.	.	.	.	3.0234375	0.116130338	8.07.09	77.4	11	F	.	9	113.7	5	22
804	397	m	27.9	26.3	38.9	47.4	65	71.3	92.3	96.3	102.4	107.7	96.1	82	.	.	.	.	.	.	.	.	2.64874552	0.197627978	4.07.09	73.9	10	M	.	9	107.7	8	16
805	764	m	26.6	24.2	30	40.9	54.5	67.9	73.4	87.6	92.9	102.6	91.4	73.3	.	.	.	.	.	.	.	.	2.462406015	0.309932681	3.07.09	65.5	10	M	.	9	102.6	5	18
806	392	m	26	25.1	34.3	49.4	62.9	71.8	87.6	92	103.9	104.8	101.4	77.3	.	.	.	.	.	.	.	.	2.561538462	0.36480507	5.07.09	66.6	10	M	.	9	104.8	8	17
807	749	m	22.7	27.2	37.5	41.2	52.7	63.3	67.4	67.5	80.7	80.7	78.5	70.8	57.9	.	.	.	.	.	.	.	2.220264317	0.094097323	5.07.09	50.4	11	M	.	8	80.7	6	18
808	446	k	35.4	42.9	63.2	80.8	94.2	106.5	113.4	119.6	137.1	128.3	119.9	114.6	96.2	.	.	.	.	.	.	.	2.330508475	0.245672664	6.07.09	82.5	11	F	.	8	137.1	6	19
809	374	m	29	32.7	45.3	63.6	70.9	82.6	96	112.2	126.7	99.2	81.1	.	.	.	.	.	.	.	.	.	2.455172414	0.339306438	1.07.09	71.2	9	M	.	8	126.7	5	17
810	361	m	18.5	23.4	31.1	40.6	57.1	78.1	91.8	104.1	108.9	137.9	154.7	107.3	.	.	.	.	.	.	.	.	4.508108108	0.266560247	2.07.09	83.4	10	F	.	10	154.7	6	16
812	774	m	31.1	32	45.1	65.4	85.6	101.1	111.2	123.9	141.1	146	126.7	108.9	.	.	.	.	.	.	.	.	3.061093248	0.371640012	3.07.09	95.2	10	F	.	9	146	5	18
813	431	m	25.2	29.4	35.1	40.3	52.8	57.6	69	79.4	81.4	87.8	96.1	93.9	92.2	80.9	69.4	.	.	.	.	.	2.384920635	0.138150338	7.07.09	60.1	13	F	.	10	96.1	5	19
814	425	m	19.9	20	27.5	36.2	40.6	50.8	53.7	64.7	77.3	80.1	85.1	80	64.4	.	.	.	.	.	.	.	2.763819095	0.274873114	8.07.09	55	11	M	.	10	85.1	5	22
816	412	m	29.5	28.9	37.7	49.2	63.6	70.8	79.5	90.1	103.6	110.8	103	84.3	.	.	.	.	.	.	.	.	2.593220339	0.266233529	4.07.09	76.5	10	M	.	9	110.8	6	18
817	369	m	27.3	24.5	34.7	40.4	53.2	61.4	75.4	81.6	90.2	103.6	100.2	87.7	72.1	.	.	.	.	.	.	.	2.289377289	0.152090098	4.07.09	62.5	11	M	.	9	103.6	7	16
818	220	k	27.3	25.4	34.1	46.8	55.7	70.3	79.8	88.9	94.2	106.7	108.4	108.6	95.3	75.1	.	.	.	.	.	.	2.468864469	0.316585819	5.07.09	67.4	12	M	.	11	108.6	6	17
819	287	m	25.2	.	40	45.9	67.8	71.1	91	93.1	90.3	72.7	.	.	.	.	.	.	.	.	.	.	2.341269841	0.137585663	29.06.09	59	8	M	.	7	93.1	5	16
820	223	k	35.9	34.3	45	54.2	64.6	69.9	78.4	95.9	108.9	108.3	126.8	127.9	128.2	129.1	95.2	.	.	.	.	.	2.158774373	0.186018419	11.07.09	77.5	15	F	.	13	129.1	6	20
821	295	m	26.1	41.7	44.1	51.8	71.1	73.7	83.4	103	108.7	90.4	77.5	.	.	.	.	.	.	.	.	.	2.651340996	0.160930367	3.07.09	69.2	9	M	.	8	108.7	5	19
826	658	m	27.6	26.6	35.4	50.6	58.6	74.4	81.6	90.3	95.8	103.8	99.2	75.7	.	.	.	.	.	.	.	.	2.333333333	0.357239756	3.07.09	64.4	10	M	.	9	103.8	7	16
827	874	m	21.8	25.8	38.8	44.3	53.4	67	74.2	80.6	89.3	91.8	91.8	78.7	66.1	.	.	.	.	.	.	.	2.610091743	0.13256443	6.07.09	56.9	11	M	.	9	91.8	5	20
830	549	m	23.2	22.8	31	38.3	46	50.5	63.4	66.2	79.5	86.9	86.9	93.8	85	65.6	.	.	.	.	.	.	2.474137931	0.211462692	4.07.09	57.4	12	M	.	11	93.8	5	17
831	723	m	29.4	31.7	38	46.9	65.9	88.9	101.3	121	125	138.5	126.4	120.7	100.5	.	.	.	.	.	.	.	2.911564626	0.210431516	4.07.09	85.6	11	F	.	9	138.5	5	18
832	450	k	28	26.8	35.5	43.6	61.7	74.7	82	85.1	91.6	106.7	106.5	106.8	92.5	76.7	.	.	.	.	.	.	2.35	0.205524454	5.07.09	65.8	12	M	.	11	106.8	5	18
833	487	m	20.8	24.1	32.7	40.4	60.3	73.9	76.8	92.4	97	92.2	72.9	.	.	.	.	.	.	.	.	.	3.206730769	0.211454707	1.07.09	66.7	9	M	.	8	97	6	16
834	828	m	24.2	29.4	36.8	51.3	67.3	79.7	97.7	107.8	96.8	76.8	.	.	.	.	.	.	.	.	.	.	2.615702479	0.332192907	1.07.09	63.3	8	M	.	7	107.8	6	17
836	211	m	27.2	28	37.8	55.3	72.4	93	94.4	109.1	111.6	117.6	88.8	.	.	.	.	.	.	.	.	.	2.783088235	0.380463806	2.07.09	75.7	9	M	.	9	117.6	5	18
837	595	k	20.3	26	41.6	50.4	57.8	59.6	79.5	85	96	104.2	110.4	103.4	79.4	.	.	.	.	.	.	.	3.315270936	0.191891008	8.07.09	67.3	11	F	.	10	110.4	8	19
838	351	k	23.9	22.8	28.4	33	42.4	52.9	62	72.6	80.5	90.3	89.9	96.8	82.9	64	.	.	.	.	.	.	2.338912134	0.150118416	5.07.09	55.9	12	M	.	11	96.8	6	17
839	823	m	27.6	33.6	45.2	59.8	71.9	76.6	93.8	113.6	117.3	117.2	96.2	82.5	.	.	.	.	.	.	.	.	2.619565217	0.279908574	6.07.09	72.3	10	M	.	8	117.3	6	20
840	460	m	27.7	24.5	28.2	36.5	49.4	58.8	74.5	87.8	97.2	111.6	109.1	113.9	99.2	83.8	.	.	.	.	.	.	2.509025271	0.257990283	6.07.09	69.5	12	F	.	11	113.9	6	18
841	276	m	28.2	26.6	38.9	50.2	66.2	83.4	96.5	109	134.7	136.6	132.5	116.6	97.1	.	.	.	.	.	.	.	2.95035461	0.255020776	6.07.09	83.2	11	F	.	9	136.6	7	18
842	457	m	21	25.7	34.9	49.6	59.4	70.1	79.8	80.6	86.1	78.6	65.9	.	.	.	.	.	.	.	.	.	2.761904762	0.351504005	2.07.09	58	9	M	.	8	86.1	6	17
843	292	m	25.4	37.5	44	62.1	71.8	84.3	97.9	96.2	87.6	70.5	.	.	.	.	.	.	.	.	.	.	2.456692913	0.344556355	30.06.09	62.4	8	M	.	6	97.9	5	17
844	268	m	29.6	27.2	37	51.9	67.2	79.8	98.6	107.4	110.5	121.7	111.4	88.1	.	.	.	.	.	.	.	.	2.486486486	0.338400878	3.07.09	73.6	10	F	.	9	121.7	6	17
845	698	m	21.2	20.1	26.4	32.8	45.5	55.5	70.4	83.5	92.9	110.8	115	109.5	109.6	102.9	84.1	.	.	.	.	.	3.363207547	0.217064505	8.07.09	71.3	13	F	.	10	115	7	18
847	631	m	22	25.1	31.5	40.1	51.2	62.6	74.7	87.5	88.8	85	86.3	77.2	63.4	.	.	.	.	.	.	.	2.518181818	0.241388788	8.07.09	55.4	11	M	.	8	88.8	6	21
848	815	m	58.9	55.4	65.2	80.3	82.1	77.1	74.6	85.6	87.1	81.4	66.3	.	.	.	.	.	.	.	.	.	0.935483871	0.208310152	8.07.09	55.1	10	F	.	8	87.1	8	20
849	699	m	27.9	26.4	32	45.6	57.1	66	83.9	102.2	118.2	116.6	118.4	96.5	.	.	.	.	.	.	.	.	2.594982079	0.354171814	5.07.09	72.4	10	F	.	10	118.4	6	19
850	590	m	29.8	36.5	50.9	59.1	88.7	107.8	117.3	123.4	137.5	136.1	120.1	104.1	.	.	.	.	.	.	.	.	2.989932886	0.149368001	3.07.09	89.1	10	F	.	8	137.5	5	18
853	463	m	27.4	30.2	40.2	55.9	68.4	71.5	88.9	96.6	88.1	66.4	.	.	.	.	.	.	.	.	.	.	2.047445255	0.329697385	2.07.09	56.1	8	M	.	7	96.6	8	16
854	420	m	22.2	31.7	41.8	54.3	64.1	73.3	82.1	84.2	81.8	67.4	.	.	.	.	.	.	.	.	.	.	2.662162162	0.261627887	1.07.09	59.1	8	M	.	7	84.2	6	17
855	689	k	25.6	31.7	40.6	48.7	58.9	69.9	80.2	81.5	90.1	95.3	93.6	89.1	75.6	.	.	.	.	.	.	.	2.6015625	0.181910963	9.07.09	66.6	11	M	.	9	95.3	8	20
856	768	m	27.3	31.3	38.3	52.6	62.9	77.3	95.2	91.7	103.1	110.1	95.6	78.7	.	.	.	.	.	.	.	.	2.47985348	0.317266224	2.07.09	67.7	10	M	.	9	110.1	5	17
857	649	k	30.6	31.6	46	66.4	76.7	82.6	88.2	96	125.5	123.9	120	121	126.3	113.3	93.2	.	.	.	.	.	2.60130719	0.36705566	8.07.09	79.6	13	F	.	12	126.3	6	19
858	860	m	21.5	27.4	36.8	49.7	70.1	73.1	81.9	88.5	75.7	65.7	.	.	.	.	.	.	.	.	.	.	2.720930233	0.300507088	1.07.09	58.5	8	M	.	7	88.5	6	17
859	624	m	28.5	30.9	42.2	52.8	71.1	87.6	.	115.5	113.6	119.6	116.4	113.2	96.9	82	.	.	.	.	.	.	2.463157895	0.22409097	8.07.09	70.2	12	F	.	9	119.6	6	20
860	218	m	22	23.2	27.8	37.9	46.4	60.1	73.8	87.3	86.3	99.2	86.4	69.8	.	.	.	.	.	.	.	.	2.768181818	0.309915091	4.07.09	60.9	10	M	.	9	99.2	6	18
861	858	m	28.8	25.8	37	43.1	52.6	60.9	85.1	93.4	107.3	104.5	109.2	109.7	106.7	99.8	96.2	74.9	.	.	.	.	2.229166667	0.152605084	11.07.09	64.2	14	F	.	11	109.7	8	19
862	678	m	28.5	25.9	32.4	50.3	59.1	70.3	84.8	96.6	102.6	114.2	98.9	78.2	.	.	.	.	.	.	.	.	2.235087719	0.439846654	5.07.09	63.7	10	F	.	9	114.2	6	19
863	791	m	27.2	32.2	41.6	56.8	76.7	89.6	102.9	116.6	124	124	91.5	.	.	.	.	.	.	.	.	.	2.867647059	0.311436158	2.07.09	78	9	F	.	8	124	6	17
865	492	m	25.2	23.3	30.7	45.3	52	65.1	85	91.1	101.1	100.8	76.6	.	.	.	.	.	.	.	.	.	2.630952381	0.389044378	2.07.09	66.3	9	M	.	8	101.1	6	17
866	207	m	32.3	29.5	39.3	50.8	72.5	87.5	99.8	122.6	140.2	141.9	124.3	100.3	.	.	.	.	.	.	.	.	2.693498452	0.256671836	3.07.09	87	10	F	.	9	141.9	6	17
867	550	m	28.4	26.1	31.9	45.5	63.8	76	95	118.4	114	120.1	129.7	110.3	97.7	.	.	.	.	.	.	.	2.954225352	0.355106316	4.07.09	83.9	11	F	.	10	129.7	6	17
868	737	m	30.7	38.2	45.4	53.1	68.3	81.4	97.4	109.1	117	123.9	126.5	109.4	90.4	.	.	.	.	.	.	.	2.540716612	0.156664823	8.07.09	78	11	F	.	10	126.5	8	19
869	443	m	21.7	20.3	29.1	37	55.1	71.1	82.1	87.2	94	93.8	89.2	77.9	.	.	.	.	.	.	.	.	3.165898618	0.240179738	3.07.09	68.7	10	M	.	8	94	7	16
870	876	m	30.2	38.4	46.8	53.6	72	87.2	107.7	116	125.1	113.6	112.1	107.6	91.1	.	.	.	.	.	.	.	2.635761589	0.135665865	9.07.09	79.6	11	F	.	8	125.1	7	21
871	531	m	27.1	25.6	31.5	41.3	51.6	72.1	82.7	102.2	110	118.8	118.3	120.4	102.7	93.5	.	.	.	.	.	.	2.549815498	0.270874954	5.07.09	69.1	12	F	.	11	120.4	6	17
872	697	m	33.4	33.9	44.4	61	82.2	95.6	116.5	124.2	127.7	132.1	117.3	94.8	.	.	.	.	.	.	.	.	2.461077844	0.317634395	5.07.09	82.2	10	F	.	9	132.1	5	20
873	702	m	31.4	35.8	49.3	61.3	75	85.9	100.5	113.3	122.8	122.6	118.9	107.3	93.4	.	.	.	.	.	.	.	2.302547771	0.217855762	5.07.09	72.3	11	F	.	8	122.8	5	19
876	870	m	26	26	30.5	40.4	55	61.4	76.8	89.6	100.7	105	117.7	129.9	112.3	90.6	.	.	.	.	.	.	2.884615385	0.281103101	6.07.09	75	12	F	.	11	129.9	6	18
878	542	m	24.7	26.4	31.1	41.9	50.8	71.6	82.1	94.8	100.4	94.5	77.5	.	.	.	.	.	.	.	.	.	2.67611336	0.298078008	3.07.09	66.1	9	M	.	8	100.4	6	18
880	690	m	26.5	31.7	42.3	52.4	67.2	72.2	81.7	79.8	84.7	92.6	97.4	101.5	93.5	92.7	85.2	74.1	.	.	.	.	2.347169811	0.214119505	12.07.09	62.2	14	F	.	11	101.5	6	22
881	657	m	24.7	28.9	42	49.9	60.9	75.3	86.2	94.3	98.8	101.6	86.7	74.8	.	.	.	.	.	.	.	.	2.5951417	0.172351384	6.07.09	64.1	10	M	.	9	101.6	8	18
882	645	m	25.6	30.2	35	42.6	59.8	70.6	82.4	99.4	100.9	92.4	76	.	.	.	.	.	.	.	.	.	2.57421875	0.196506192	4.07.09	65.9	9	M	.	8	100.9	6	19
883	265	m	30.4	30.1	33.6	44.7	60.3	71.5	86.3	96.5	106.9	113.4	105.8	92.7	.	.	.	.	.	.	.	.	2.355263158	0.285447435	4.07.09	71.6	10	M	.	9	113.4	6	18
884	758	m	24.2	26.2	34.6	44.4	50.4	59.8	70.4	81.8	98.4	105.5	105.9	99	79.5	.	.	.	.	.	.	.	2.888429752	0.249385787	5.07.09	69.9	11	M	.	10	105.9	6	18
886	339	m	19.7	18.5	28.3	35.4	47.7	56	56.8	66.7	65.7	73.3	74.9	73.8	67.9	54.8	.	.	.	.	.	.	2.431472081	0.223850015	12.07.09	47.9	12	M	.	10	74.9	7	23
887	248	m	28.5	30.1	40.7	53.9	63.7	70.9	78.7	91.1	93.3	100.4	103.8	107	93.2	75.6	.	.	.	.	.	.	2.235087719	0.280902385	5.07.09	63.7	12	F	.	11	107	5	18
888	242	m	27	32.5	41.4	57.1	62	77	91.5	93.7	94.5	101.5	101.6	73.4	.	.	.	.	.	.	.	.	2.340740741	0.321523236	5.07.09	63.2	10	M	.	10	101.6	6	19
890	332	k	32.3	29.8	37.2	57.8	65.7	75.9	83.3	88.1	99.3	94.9	97.1	92.4	92	82.8	69.9	.	.	.	.	.	1.659442724	0.440680014	17.07.09	53.6	14	F	.	8	99.3	5	28
891	825	k	29.2	27.9	33.1	42.2	54.2	61.8	72.8	79.9	91.4	77.3	83.5	90.3	94.1	90.3	79.8	65.4	.	.	.	.	1.79109589	0.242886939	9.07.09	52.3	14	F	.	12	94.1	8	17
892	434	m	27.2	24.3	30.1	42.4	57.4	60.2	77.2	95	101.1	117.7	119.3	105	82.7	.	.	.	.	.	.	.	2.566176471	0.34262319	4.07.09	69.8	11	F	.	10	119.3	6	17
893	489	m	27	28.6	38.3	50.1	56.4	73.9	81.4	93.2	99.5	97.7	98.4	86.8	70.6	.	.	.	.	.	.	.	2.218518519	0.268571112	6.07.09	59.9	11	M	.	8	99.5	7	18
894	616	m	28.2	26.6	30.8	37.1	47.8	55.7	67.6	79.4	87.2	98.8	104.2	96.7	75.9	.	.	.	.	.	.	.	2.319148936	0.18610228	4.07.09	65.4	11	M	.	10	104.2	5	18
895	536	m	27.8	30.5	45.7	59.3	79.7	90.3	94.2	113.8	122.2	122.9	117.1	94.4	.	.	.	.	.	.	.	.	2.960431655	0.260511008	4.07.09	82.3	10	F	.	9	122.9	5	19
896	599	m	26.3	32	36.9	51.6	61.7	68.7	77.6	78.8	91.3	93.1	95.2	76	.	.	.	.	.	.	.	.	2.494296578	0.335310121	4.07.09	65.6	10	M	.	10	95.2	6	18
897	598	m	24.5	23.7	33.6	38.4	46	53.5	65.1	75.7	88	96.6	107.9	96.7	77.1	.	.	.	.	.	.	.	2.771428571	0.133531393	4.07.09	67.9	11	M	.	10	107.9	6	17
898	448	m	32.3	32	40.3	50.2	59.1	74.1	84.2	99.4	119.1	132.2	126.9	119	91	.	.	.	.	.	.	.	2.380804954	0.219663558	5.07.09	76.9	11	F	.	9	132.2	6	18
900	479	m	26	29.1	35.6	38.9	49.9	61.3	63.6	78.8	87.9	92.7	79	66.5	.	.	.	.	.	.	.	.	2.088461538	0.088648613	3.07.09	54.3	10	M	.	9	92.7	5	18
901	774	m	29.8	.	40	54.7	79.5	85.1	90.9	96.9	104.6	108.4	107.6	86.1	.	.	.	.	.	.	.	.	2.473154362	0.312984255	1.07.09	73.7	10	M	.	9	108.4	5	16
902	487	k	27.4	42.3	55.6	60.3	75.1	70.2	82.7	91.6	90.6	101.2	88.8	69.7	.	.	.	.	.	.	.	.	2.189781022	0.081148902	2.07.09	60	9	M	.	9	101.2	6	17
903	268	m	24	30.4	37.9	46.7	58	75.7	88.6	97.1	97.7	90.3	82.3	65	.	.	.	.	.	.	.	.	2.533333333	0.208793053	5.07.09	60.8	10	M	.	8	97.7	6	19
904	858	m	24	.	31.9	44.2	61.9	79.1	81.4	83.4	94.2	97.2	70	.	.	.	.	.	.	.	.	.	2.4875	0.326118779	1.07.09	59.7	10	M	.	9	97.2	5	16
905	849	m	24.4	29.6	42.3	61.8	74.7	87.9	91.1	101.8	100.6	73.5	.	.	.	.	.	.	.	.	.	.	2.56147541	0.379116278	1.07.09	62.5	8	M	.	7	101.8	5	18
906	443	m	21.8	21.3	30.7	42.2	54.8	64.2	84.6	96.2	105.3	97.2	78.5	.	.	.	.	.	.	.	.	.	3.174311927	0.318157566	2.07.09	69.2	9	M	.	8	105.3	10	13
908	749	m	.	22.4	25	33.4	38.7	54.1	.	81	84.4	89.6	81.9	65.8	.	.	.	.	.	.	.	.	.	0.289680075	4.07.09	59.2	10	M	.	9	89.6	6	18
909	768	m	23.7	21.4	26.7	36.4	48.3	55.6	62.2	74.2	87.9	100.4	103.8	101.9	110.5	92	86.3	.	.	.	.	.	2.957805907	0.309905209	6.07.09	70.1	13	F	.	12	110.5	5	18
910	534	m	23.6	21.3	25.5	34	50	65.3	75.7	82.8	91	79.7	67.4	.	.	.	.	.	.	.	.	.	2.449152542	0.287682072	1.07.09	57.8	9	M	.	8	91	6	16
912	450	m	25.4	23.2	34.9	52.5	60.1	68.9	80	96.6	103.8	92.6	74.4	.	.	.	.	.	.	.	.	.	2.602362205	0.40832634	2.07.09	66.1	9	M	.	8	103.8	5	18
913	615	k	28.6	38.3	51	60.4	67.9	77.1	93.6	108.3	111.3	122.8	127	118.8	101.9	91.4	.	.	.	.	.	.	2.618881119	0.169163472	6.07.09	74.9	12	F	.	10	127	6	18
914	649	m	29.8	26.2	36	53.1	64	72.3	92.5	105.5	111.8	121.8	113	88.8	.	.	.	.	.	.	.	.	2.496644295	0.38865799	3.07.09	74.4	10	F	.	9	121.8	6	17
915	463	m	25.8	24.3	31.6	44	58.7	67.7	75.5	93.3	102.8	119.3	103.9	91	75	.	.	.	.	.	.	.	2.534883721	0.331032513	3.07.09	65.4	10	M	.	9	119.3	6	17
916	828	m	29.2	35.5	56	71.5	96.1	106.6	113.5	124.1	134	150	125	102.6	.	.	.	.	.	.	.	.	3.006849315	0.244345759	2.07.09	87.8	10	F	.	9	150	5	17
917	361	m	30.1	28.8	42.6	51.5	71.3	72.1	96.9	105.9	111.4	122	89	.	.	.	.	.	.	.	.	.	2.521594684	0.189727554	2.07.09	75.9	9	M	.	9	122	6	17
918	851	m	25.7	25.2	32.7	47.2	65	80.6	81	92.9	.	100.9	90.5	78.6	.	.	.	.	.	.	.	.	2.66536965	0.367018815	2.07.09	68.5	10	M	.	9	100.9	5	17
919	599	k	31.3	29.8	41.4	51.7	69.1	74.1	87	.	115.5	111.6	120.1	118.1	97.1	76.2	.	.	.	.	.	.	2.14057508	0.222176901	5.07.09	67	12	M	.	10	120.1	6	17
920	616	m	23.4	21.7	28	44.4	61.3	68.5	78.2	88.5	97.5	100.5	87.9	73.8	.	.	.	.	.	.	.	.	2.799145299	0.461034959	2.07.09	65.5	10	M	.	9	100.5	6	16
921	460	m	24.7	25	33	41.6	53	66.2	73	84.9	87.2	81.1	67.3	.	.	.	.	.	.	.	.	.	2.222672065	0.231592606	3.07.09	54.9	9	M	.	8	87.2	6	18
922	397	m	31.5	31.3	37.6	47	61.8	74.3	106.6	118.3	125.5	122.6	123	137.8	110.2	100.4	.	.	.	.	.	.	2.628571429	0.223143551	6.07.09	82.8	12	F	.	11	137.8	7	17
923	743	m	30.2	27.6	31.7	43.4	54.1	62.3	75.8	90.6	99.3	102.5	107.3	105	95	78.1	.	.	.	.	.	.	2.198675497	0.31414276	7.07.09	66.4	12	F	.	10	107.3	6	19
924	292	m	23.9	29.2	37.3	51.5	55	69.4	77.5	86.7	98.5	106.7	92.7	70.5	.	.	.	.	.	.	.	.	2.70292887	0.322588481	2.07.09	64.6	10	M	.	9	106.7	5	17
925	815	m	23.8	22	37.1	44.1	52	57.4	75.3	79.8	80.1	75.4	65.2	61.7	.	.	.	.	.	.	.	.	2.264705882	0.172842813	3.07.09	53.9	10	M	.	8	80.1	6	17
926	860	k	26.7	26.4	37.2	43.6	48.1	50.3	56.5	66.1	80.4	83.7	89.6	90.2	98	92.1	104.8	109.5	117.1	115.8	100.3	80.4	2.486891386	0.158748389	10.07.09	66.4	18	F	.	16	117.1	5	17
927	351	m	25.7	22.5	29	36.5	52.1	62.1	74.5	86.1	90.1	94.6	84.5	68.1	.	.	.	.	.	.	.	.	2.521400778	0.230016431	5.07.09	64.8	10	M	.	9	94.6	6	19
928	791	m	24.1	27.6	39	43.5	64.1	77.3	91.3	96.4	95.7	99.5	87.4	71.5	.	.	.	.	.	.	.	.	2.871369295	0.109199292	5.07.09	69.2	10	M	.	9	99.5	6	19
929	762	m	23.4	20.3	30.1	36.4	49.6	62.6	74.7	95.6	98.2	90	83.1	66	.	.	.	.	.	.	.	.	2.679487179	0.190043603	5.07.09	62.7	10	M	.	8	98.2	5	20
930	625	m	26.7	25.5	36.8	48.6	54.9	60.6	88.8	108.2	107	108	95.5	78.1	.	.	.	.	.	.	.	.	2.655430712	0.278125686	3.07.09	70.9	10	M	.	7	108.2	6	17
931	295	m	28.2	27.2	36.9	48.7	63.3	80.5	97.2	113.6	105	122.6	122.5	118.1	105.1	82.9	.	.	.	.	.	.	2.765957447	0.277467479	5.07.09	78	12	F	.	9	122.6	5	18
932	728	m	28.4	27.3	43.2	61.2	71.6	75.2	84	114.3	111.8	99.2	.	.	84.3	.	.	.	.	.	.	.	2.577464789	0.348306694	7.07.09	73.2	9	M	.	7	114.3	6	22
933	369	m	32.9	29.7	47.3	54.7	62.5	80	92.3	113.3	114.9	129.4	133.7	123.3	118.6	101.7	.	.	.	.	.	.	2.589665653	0.145353414	7.07.09	85.2	12	F	.	10	133.7	7	18
934	697	m	26.6	.	36.8	48.6	64.5	72.3	87.1	94.3	102	101.3	81.2	.	.	.	.	.	.	.	.	.	2.541353383	0.278125686	29.06.09	67.6	8	M	.	8	102	5	16
935	457	k	25.3	25.9	29	38.1	50.2	55.9	66.9	76.6	84.4	89	92.2	94.1	90.3	78.8	69.4	.	.	.	.	.	2.300395257	0.272918452	7.07.09	58.2	13	F	.	11	94.1	6	18
936	723	k	33	.	43.1	54.9	71.3	83.8	96.9	100.4	100.6	110.9	118.8	123.2	122.6	104.8	82.8	.	.	.	.	.	2.193939394	0.241990351	4.07.09	72.4	13	F	.	11	123.2	8	13
937	510	m	24.3	28.8	30.8	49.5	56.2	65.2	80.4	85.8	103.9	104.9	91.6	74.2	.	.	.	.	.	.	.	.	2.769547325	0.47445798	4.07.09	67.3	10	M	.	9	104.9	7	17
938	737	m	23.9	21.7	32	40.1	48.8	60.3	66.7	98.3	99.2	99.3	85.6	77.8	.	.	.	.	.	.	.	.	2.828451883	0.225640432	3.07.09	67.6	10	M	.	9	99.3	7	16
939	363	m	25.3	36	49.7	54.3	71.3	79.7	87.6	103.5	102.6	88.9	75	.	.	.	.	.	.	.	.	.	2.513833992	0.088519294	2.07.09	63.6	9	M	.	7	103.5	8	15
940	218	m	23.2	21.1	25.8	35.4	48.3	61.8	63.8	78.3	80.4	86.3	79.6	58.9	.	.	.	.	.	.	.	.	2.396551724	0.316337328	5.07.09	55.6	10	M	.	9	86.3	6	19
941	758	m	24	26.1	34.8	42	53.8	66.7	75.9	82.8	91.5	99.4	83.7	70.6	.	.	.	.	.	.	.	.	2.633333333	0.188052232	3.07.09	63.2	10	M	.	9	99.4	6	17
942	459	k	24.9	24	31.1	38.1	48.3	55.9	67.9	70.6	81.9	83.5	88.9	80.4	76.9	65.5	.	.	.	.	.	.	2.220883534	0.203006463	7.07.09	55.3	12	M	.	10	88.9	6	19
943	874	k	27.1	34.8	43.3	50.8	58.9	62.5	80	89.3	88.7	108.1	101.3	107.7	103.1	106.8	90.3	78.3	.	.	.	.	2.413284133	0.15974372	8.07.09	65.4	14	M	.	9	108.1	5	19
944	678	m	28.8	33	35.8	44.5	60.4	69.1	76.6	94.9	97	103.7	109.7	98.1	87	.	.	.	.	.	.	.	2.552083333	0.217541296	6.07.09	73.5	11	F	.	10	109.7	6	19
945	658	m	23.1	27.2	39.5	40.5	46.3	58.1	67.4	89.2	95.3	101.4	80.6	71.4	.	.	.	.	.	.	.	.	2.675324675	0.025001302	3.07.09	61.8	10	M	.	9	101.4	7	16
946	828	m	31	35.8	52.5	59.1	71.5	83.7	109.8	115.1	127	130.4	115.5	93.8	.	.	.	.	.	.	.	.	2.861290323	0.118417755	4.07.09	88.7	10	F	.	9	130.4	5	19
947	549	m	29	33.1	37.5	46.3	60.3	68.8	80.6	95.6	99.6	114.4	114.5	108.5	95.3	83.5	.	.	.	.	.	.	2.4	0.210801028	6.07.09	69.6	12	F	.	10	114.5	5	19
948	624	m	26.8	26.1	37.3	47.7	55.8	74.4	95.7	105.2	103.3	111.8	96.2	78.8	.	.	.	.	.	.	.	.	2.720149254	0.245938071	4.07.09	72.9	10	M	.	9	111.8	6	18
949	699	m	26	26.3	38.5	49.6	60	70.7	83	89.2	104.1	103.5	110.5	106.2	90.8	72.1	.	.	.	.	.	.	2.503846154	0.253332592	4.07.09	65.1	12	F	.	10	110.5	5	17
950	223	m	25.8	24.6	30	40.7	48.6	60.5	67.8	71.9	85.7	90.1	94.7	98.7	99.6	98.3	83.6	.	.	.	.	.	2.674418605	0.305030711	7.07.09	69	13	F	.	12	99.6	6	18
951	339	k	31.5	31.6	47.3	59.5	73.3	85.8	96.4	99.4	108.3	118.6	118.7	96.2	77.5	.	.	.	.	.	.	.	2.263492063	0.229466017	5.07.09	71.3	11	F	.	10	118.7	7	17
952	645	k	36.1	32.3	51.8	65.6	83.3	93.5	109.4	107.6	130.7	131.4	140.4	135	141.1	129.5	106.3	.	.	.	.	.	2.468144044	0.236185547	8.07.09	89.1	13	F	.	12	141.1	6	19
953	492	m	25.7	26.4	34.4	44.9	56.5	61.2	85.7	86.9	99.6	107.1	106.1	118.1	105.3	83.2	.	.	.	.	.	.	2.6692607	0.26638123	8.07.09	68.6	12	F	.	11	118.1	6	20
954	349	m	25.5	23.8	32.6	39.4	52.6	64	72.6	78	83.8	87.1	87.3	87.7	73.1	.	.	.	.	.	.	.	2.447058824	0.189453528	7.07.09	62.4	11	M	.	11	87.7	7	19
955	489	k	27.6	26.6	34.7	40.6	46.6	59.1	69.7	78.2	83.5	88.8	87.1	87.8	91.3	90.4	76.7	64.7	.	.	.	.	1.891304348	0.15702838	9.07.09	52.2	14	M	.	12	91.3	7	18
956	592	m	24.7	22.4	30.4	38.9	49.3	58.7	70.9	74	79.4	85.1	83.7	68.3	.	.	.	.	.	.	.	.	2.384615385	0.246551642	7.07.09	58.9	10	M	.	9	85.1	6	21
957	357	m	23.4	29.6	34.5	47.7	54	75.1	76.2	96.3	100.4	85.3	73.3	64	.	.	.	.	.	.	.	.	2.717948718	0.323972074	4.07.09	63.6	10	M	.	8	100.4	6	18
958	230	m	28.6	29.7	30.9	40.1	52.4	74.7	78.9	87.1	98.6	99.4	87	64.8	.	.	.	.	.	.	.	.	2.202797203	0.26062015	5.07.09	63	10	M	.	9	99.4	7	18
959	598	m	20.8	22	33.3	40.5	48.8	55.5	65.8	83.6	88.2	70.4	61.5	.	.	.	.	.	.	.	.	.	2.668269231	0.195744577	3.07.09	55.5	10	M	.	8	88.2	6	17
960	241	m	24.4	26.4	42.9	45.4	55.6	71.2	73.3	85.6	100.7	98.8	82.7	70.5	.	.	.	.	.	.	.	.	2.651639344	0.056640279	5.07.09	64.7	10	M	.	8	100.7	7	18
961	747	m	23.4	23.1	26.2	29.3	38.1	45.1	64.1	79.5	97.5	95.6	87.9	87.9	76.5	70.4	.	.	.	.	.	.	2.5	0.111828105	6.07.09	58.5	12	M	.	8	97.5	8	16
962	265	m	31.9	30.8	36.6	45.1	59.5	72.6	89.9	107.2	116.4	118.9	125.7	118.8	101.1	92.3	.	.	.	.	.	.	2.454545455	0.208834006	6.07.09	78.3	12	F	.	10	125.7	6	18
963	700	m	32	29.8	40.1	49.1	62.7	72.8	89.1	94.9	103.4	115.1	108.3	86.7	.	.	.	.	.	.	.	.	2.234375	0.2024827	3.07.09	71.5	10	M	.	9	115.1	6	17
964	876	m	35	32.5	40.6	51.2	65.7	92.8	103.4	105.7	108	109	105	116.1	105.9	86.1	.	.	.	.	.	.	2.065714286	0.231971465	8.07.09	72.3	12	F	.	11	116.1	7	19
965	287	m	24.3	23.7	34.5	41.4	48.2	58.4	65.7	85.9	82.1	96.1	82.9	71.3	.	.	.	.	.	.	.	.	2.526748971	0.182321557	3.07.09	61.4	10	M	.	9	96.1	6	17
966	374	k	27.8	30	39.8	48.4	62.2	64.3	70.6	83.2	84.8	86.3	96.1	86.6	64.9	.	.	.	.	.	.	.	2.143884892	0.195632901	4.07.09	59.6	11	M	.	10	96.1	5	18
967	870	k	24.7	23.2	32.3	42.5	48.5	55.8	63.7	76.7	83.1	91.3	.	103.7	107.5	98.1	93	77.4	.	.	.	.	2.465587045	0.274436846	7.07.09	60.9	14	F	.	12	107.5	6	17
968	626	k	25.2	27.3	37	49.9	55.2	64	64	71.6	82.3	83.9	90	94.3	86.8	83.2	65.6	.	.	.	.	.	2.142857143	0.29910309	12.07.09	54	13	M	.	11	94.3	6	23
969	299	k	28.4	26	35.2	43.6	57.4	65.7	78	80.7	87.5	95.6	99.6	98.3	93.4	96.9	89	74.8	.	.	.	.	2.126760563	0.214011068	9.07.09	60.4	14	M	.	10	99.6	5	20
970	690	m	29	30.8	43.3	53.9	73.4	92.3	97.9	106.6	112.9	114.4	129.2	115.3	108.4	88.9	.	.	.	.	.	.	2.655172414	0.218977843	9.07.09	77	12	F	.	10	129.2	6	21
971	550	m	28.1	28.7	43	55.6	64.8	74	93.3	100	104.4	106.1	89	75.1	.	.	.	.	.	.	.	.	2.419928826	0.256983086	4.07.09	68	10	M	.	9	106.1	6	18
972	242	m	31	30.4	45.7	58.3	76.2	82.8	101.4	115.5	127.4	137.2	130.9	127.2	98.3	.	.	.	.	.	.	.	2.893548387	0.243503795	4.07.09	89.7	11	F	.	9	137.2	6	17
973	434	m	28.8	25	30.8	43.2	51.6	61.7	69.3	81.2	93.4	96	101.8	109.9	106.5	105.6	79.2	.	.	.	.	.	2.236111111	0.338325805	8.07.09	64.4	13	F	.	11	109.9	6	19
974	248	m	27	25.3	31.4	47.6	54.2	63.2	78.8	89.5	97.6	114.9	108	108.1	110.6	84.2	.	.	.	.	.	.	2.744444444	0.416024868	4.07.09	74.1	12	F	.	9	114.9	5	17
976	764	m	32.2	36.5	50.1	56.1	70.9	86.9	91.4	106.3	127.9	136.6	140.2	129.6	94.3	.	.	.	.	.	.	.	2.552795031	0.113114804	4.07.09	82.2	11	F	.	10	140.2	5	18
977	702	m	26.7	25.6	33.1	45.3	54.7	66.7	79.1	85.8	92.8	107.9	105.1	109.2	94.6	76.4	.	.	.	.	.	.	2.662921348	0.31377375	4.07.09	71.1	12	M	.	11	109.2	5	17
978	823	m	32.2	27.7	35.2	43.5	59.1	72.6	90.3	105.2	113.6	114	113.5	109	103.1	87.3	.	.	.	.	.	.	2.301242236	0.211714855	7.07.09	74.1	12	F	.	9	114	5	20
979	448	m	26.5	38.3	49.3	60.3	81.9	82.8	99.8	95.9	87	74.8	.	.	.	.	.	.	.	.	.	.	2.354716981	0.201408023	1.07.09	62.4	8	M	.	6	99.8	6	17
983	212	m	30.4	35.6	44	63.5	76.8	96.5	102.3	110.4	111.8	110	121.2	123.4	110.8	86.3	.	.	.	.	.	.	2.322368421	0.366850272	9.07.09	70.6	12	F	.	11	123.4	8	19
984	825	m	26.4	27.8	35.1	45.5	60.4	67.6	97.1	110.6	117.8	111.7	97.7	80	.	.	.	.	.	.	.	.	2.772727273	0.259511195	4.07.09	73.2	10	M	.	8	117.8	7	17
985	285	m	.	28.5	42.7	54.1	69.3	76.5	92.1	103.8	118.2	123.9	114.7	103.2	81	.	.	.	.	.	.	.	.	0.236635266	4.07.09	76.5	11	F	.	9	123.9	6	17
986	689	m	25.8	26.4	36.4	38	41.6	46.3	63.5	76.6	93.8	87.6	92.1	72.8	56.6	.	.	.	.	.	.	.	2.050387597	0.043017385	5.07.09	52.9	11	M	.	8	93.8	8	16
987	241	m	25.8	31.6	44.6	59.1	74.2	84.7	95.6	97.2	99.2	106.5	111.3	98.7	79.2	.	.	.	.	.	.	.	2.585271318	0.281497065	9.07.09	66.7	11	F	.	10	111.3	7	21
989	536	k	29.4	30	36	41.6	49.4	54.1	66.3	78.7	85	89.8	93.1	94.5	103	102.6	98.5	86	.	.	.	.	2.003401361	0.144581229	8.07.09	58.9	14	F	.	12	103	5	19
990	392	m	30.6	29.4	33.4	42.3	53.8	63.8	79.3	85.3	89	96	99.6	106.4	103.8	99.2	88.3	73.6	.	.	.	.	2.035947712	0.236231186	10.07.09	62.3	14	F	.	11	106.4	6	20
993	428	k	32.7	31.9	38	55.1	.	65.1	76.5	90.3	95.8	99.2	109.4	114.8	111.6	120.5	107.8	101.3	85.4	.	.	.	2.189602446	0.371563556	14.07.09	71.6	15	F	.	13	120.5	7	22
994	479	m	27.3	22.6	19.7	22.1	25.4	35.2	38.8	52.3	60.2	63.4	68.3	71.4	71.6	63.7	52.3	.	.	.	.	.	1.545787546	0.114958973	13.07.09	42.2	16	F	.	12	71.6	5	22
995	349	m	27.5	27	34.7	43	59.5	70.2	90.1	101.9	94	106.2	97.4	72.8	.	.	.	.	.	.	.	.	2.523636364	0.214460429	5.07.09	69.4	10	F	.	9	106.2	7	18
996	698	k	30	30	37.1	49.1	61.5	71.6	80.3	95.4	106.1	111.5	127.5	116.9	116.9	109.2	88.7	.	.	.	.	.	2.47	0.280242065	7.07.09	74.1	13	F	.	10	127.5	7	17
997	446	m	25.7	24.7	34.4	49.7	60.5	71.3	85.1	87.4	95.5	89	71.5	.	.	.	.	.	.	.	.	.	2.46692607	0.367948369	2.07.09	63.4	9	M	.	8	95.5	6	17
998	595	m	25.8	24.5	36.3	48.4	57.3	72	80.4	90	113.7	107	109.9	83.7	.	.	.	.	.	.	.	.	2.825581395	0.287682072	3.07.09	72.9	10	M	.	8	113.7	5	18
999	312	m	26.3	27.6	32.8	53.6	58.3	69.3	86	96.4	111.5	100.4	94.3	86.5	70.6	.	.	.	.	.	.	.	2.631178707	0.491120553	5.07.09	69.2	11	F	.	8	111.5	7	17
1000	312	m	28.5	24	33.2	41.7	51.6	73.6	91.2	108.8	107.9	106.4	105.9	95.5	.	.	.	.	.	.	.	.	2.477192982	0.227951253	5.07.09	70.6	10	F	.	7	108.8	7	18
1001	774	k	30.9	32.1	43.2	52.9	68.6	79.5	88.5	97.3	105.3	109.2	106.8	104.6	78.8	.	.	.	.	.	.	.	2.126213592	0.202562844	6.07.09	65.7	11	F	.	9	109.2	8	17
1002	339	m	24.5	25	34	45.1	56.4	66.7	76.6	83	88.1	78.9	62.4	.	.	.	.	.	.	.	.	.	2.326530612	0.282521722	2.07.09	57	9	M	.	8	88.1	7	16
1003	531	m	28.7	26.6	36.9	53.9	68.4	72.5	88.3	99.8	101.2	97.4	76.8	.	.	.	.	.	.	.	.	.	2.480836237	0.378918927	2.07.09	71.2	9	M	.	8	101.2	6	17
1004	457	m	24	29.7	42.9	54.5	61.4	73.1	83.9	87.8	90	79.1	70.7	.	.	.	.	.	.	.	.	.	2.65	0.239328876	3.07.09	63.6	9	M	.	8	90	6	18
1005	697	m	29.7	40.5	46.3	58.3	73	80.7	93.8	108.6	121.2	120.9	101.4	86.8	.	.	.	.	.	.	.	.	2.548821549	0.230460132	2.07.09	75.7	10	F	.	8	121.2	5	17
1006	369	m	27.7	31.9	45.5	59.4	71.1	79.5	93.3	99.8	106.3	102.6	74.3	.	.	.	.	.	.	.	.	.	2.415162455	0.2665819	4.07.09	66.9	9	F	.	8	106.3	7	18
1007	212	m	33.8	38.8	51.5	59.6	79	91.4	111.9	114.4	118	129	135	124.7	92.7	.	.	.	.	.	.	.	2.310650888	0.146073766	8.07.09	78.1	11	F	.	10	135	7	20
1008	223	m	25.7	22.8	22.4	23.8	25.7	26.7	29.7	32.6	38.6	45.7	56.8	59	58.9	62.4	64.1	68.3	65.9	56.6	47.9	.	1.587548638	0.060624622	11.07.09	40.8	17	M	.	15	68.3	6	18
1009	355	k	31.8	36.2	46.8	56.4	65.5	66.7	81.8	88.6	96.7	100.6	104.1	110.9	111.3	108.3	97.8	84.1	.	.	.	.	2.242138365	0.186585956	8.07.09	71.3	14	F	.	12	111.3	5	19
1010	723	m	27.8	31.7	39.5	56.9	70.3	89.7	103	116.1	135.9	134	124.6	104.1	.	.	.	.	.	.	.	.	3.255395683	0.364994669	3.07.09	90.5	10	F	.	8	135.9	5	18
1011	397	m	24.5	25.8	39.4	46.6	60	65.9	93.6	95.9	98.9	103.9	109.3	92.4	80.3	.	.	.	.	.	.	.	2.889795918	0.167834725	5.07.09	70.8	11	M	.	10	109.3	7	17
1012	678	m	24.5	28.2	37	48.7	56.9	69.8	78	92.7	99	103.2	105.7	89.6	78.2	.	.	.	.	.	.	.	2.767346939	0.274761117	6.07.09	67.8	11	F	.	10	105.7	6	19
1013	295	m	27.5	23.6	29.7	45.7	56.8	73.6	80.7	88.1	98.9	122.1	105.7	120.3	111.8	102.4	85.8	.	.	.	.	.	2.778181818	0.430951252	6.07.09	76.4	13	F	.	9	122.1	6	17
1014	700	m	38.5	33.5	42.3	54.3	66.1	79.2	83.5	92.7	102.4	110.2	119	125.7	118.2	112.6	95.2	.	.	.	.	.	2.150649351	0.249737141	6.07.09	82.8	13	F	.	11	125.7	6	17
1015	487	m	22.7	37.7	43.4	59.9	72.8	71.9	80.6	82.9	76.4	62.7	.	.	.	.	.	.	.	.	.	.	2.559471366	0.322217064	2.07.09	58.1	8	M	.	7	82.9	6	18
1016	363	m	34.2	.	48.1	57.1	76.4	83.8	86.1	104.6	111.3	116.5	102.1	88.8	.	.	.	.	.	.	.	.	2.342105263	0.17152194	1.07.09	80.1	10	F	.	9	116.5	5	16
1017	513	k	21.8	24	30.4	39.3	47.9	54	72.4	82.5	84.7	84.6	93.3	92.3	82.6	71.3	.	.	.	.	.	.	2.903669725	0.25678191	6.07.09	63.3	12	M	.	10	93.3	6	18
1018	349	m	29.3	32.3	41.4	54	64.7	73.1	86.9	100.5	112.8	102.7	100.7	77.3	.	.	.	.	.	.	.	.	2.245733788	0.265703166	6.07.09	65.8	10	F	.	8	112.8	10	16
1019	287	k	28	29.1	36.6	44	51.9	56	74.1	84.5	90.1	103.9	104	105.7	110.3	116.3	99.6	79.4	.	.	.	.	2.335714286	0.184141394	8.07.09	65.4	14	F	.	13	116.3	5	19
1021	276	m	25.3	24.3	35.2	50.3	55.9	72.4	78.9	94.7	91.2	86.1	65.1	.	.	.	.	.	.	.	.	.	2.407114625	0.356958995	4.07.09	60.9	9	M	.	7	94.7	7	18
1022	510	m	22.8	34.1	45.8	64.8	75.1	84.5	108	118.6	124.7	113.3	96.6	.	.	.	.	.	.	.	.	.	3.776315789	0.347021512	3.07.09	86.1	9	F	dead	8	124.7	8	16
1023	747	m	26.5	37.9	47.3	59	75	87.8	105.1	104.3	86.2	82.3	.	.	.	.	.	.	.	.	.	.	2.675471698	0.221027148	3.07.09	70.9	8	M	.	6	105.1	8	17
1024	412	m	30.1	28.3	33.6	55.7	68.4	93.3	100.1	107.4	106.4	101.9	91.6	83	.	.	.	.	.	.	.	.	2.388704319	0.50545408	3.07.09	71.9	10	F	.	7	107.4	6	17
1025	595	m	26.3	24.1	31.4	39.8	49.9	64.2	82.2	93.1	101.2	97.2	75.7	.	.	.	.	.	.	.	.	.	2.463878327	0.237059019	4.07.09	64.8	9	M	.	8	101.2	8	17
1026	450	m	21.9	26.5	30.5	49.2	60.7	74.3	90	96.7	87.9	73.4	.	.	.	.	.	.	.	.	.	.	3.136986301	0.47816694	3.07.09	68.7	8	M	.	7	96.7	5	20
1028	849	m	24.4	27.9	36	41.6	47.6	59.8	72.6	87.7	99.2	87.1	69.6	.	.	.	.	.	.	.	.	.	2.770491803	0.144581229	2.07.09	67.6	9	M	.	8	99.2	5	18
1029	536	m	30.2	30.5	35.5	52.4	67.3	76.9	90	101.9	105.2	97.2	81.1	.	.	.	.	.	.	.	.	.	2.59602649	0.389373895	1.07.09	78.4	9	M	.	8	105.2	5	17
1030	489	m	31.7	29.5	35.4	44.4	53.5	65.7	77.7	95.9	105.8	130.3	131.5	123.6	115.7	96.1	.	.	.	.	.	.	2.706624606	0.226527649	6.07.09	85.8	11	F	.	10	131.5	7	18
1031	768	m	33.2	31.7	33.5	44	48.4	65.8	84.7	95.1	118.3	134.5	133.9	141	120.7	102.9	.	.	.	.	.	.	2.728915663	0.272644195	5.07.09	90.6	12	F	.	11	141	4	19
1032	420	k	29.4	35.4	46	59.1	59.3	70.3	75.6	96.5	102.9	115.9	109.2	100	77.7	.	.	.	.	.	.	.	2.350340136	0.250589528	4.07.09	69.1	10	F	.	9	115.9	6	18
1033	374	m	24	20.8	30.2	36.7	54.9	60.1	73.1	100.8	101.7	109.9	116	107.1	85.1	.	.	.	.	.	.	.	3.166666667	0.194934831	8.07.09	76	11	F	.	10	116	5	22
1034	459	m	24.8	27.6	41.5	51.5	66.7	71.5	88.4	96.5	87.3	71.2	.	.	.	.	.	.	.	.	.	.	2.810483871	0.21588838	1.07.09	69.7	8	M	.	7	96.5	6	17
1035	299	m	23	25.1	32.9	45.4	61.4	77.6	90.1	105.4	110.8	118.6	109.3	80.8	.	.	.	.	.	.	.	.	3.117391304	0.322039447	8.07.09	71.7	10	F	.	9	118.6	5	23
1036	749	m	24.7	23.2	30.2	36.8	44.6	50.2	66.2	70.6	84.6	86.3	91.1	99.5	90.7	72.1	.	.	.	.	.	.	2.578947368	0.197655921	8.07.09	63.7	12	F	.	11	99.5	6	20
1037	268	m	31.2	37.7	47.4	65	78.3	89.4	103.5	117.2	121.5	122.8	113.2	85.8	.	.	.	.	.	.	.	.	2.583333333	0.315765041	4.07.09	80.6	10	F	.	9	122.8	7	17
1038	828	m	33.4	38.9	51.1	53.7	63	82.3	101.2	108.9	119.4	133.1	110.6	93	.	.	.	.	.	.	.	.	2.368263473	0.049628504	3.07.09	79.1	10	F	.	9	133.1	5	18
1039	747	m	23.6	22.9	31.5	42.8	54.9	61.1	80.2	80.7	91.2	96.8	78.8	71.4	.	.	.	.	.	.	.	.	2.669491525	0.306550557	3.07.09	63	10	M	.	9	96.8	8	15
1040	598	m	28.6	31.3	45.4	59.7	68.7	77.6	94.1	104.3	117.1	115.2	131	106.3	81.5	.	.	.	.	.	.	.	2.548951049	0.273819915	5.07.09	72.9	11	F	.	10	131	6	18
1041	743	m	21.7	19	28.6	37.7	38.6	39.9	47.1	49.1	48	51.8	53.5	53.7	63.9	68.5	.	.	.	.	.	.	2.281105991	0.276253377	.	49.5	14	F	.	13	68.5	8	.
1042	690	m	29.3	32.5	46.3	56	72.8	75.2	82.4	93.1	104.7	110.6	112.2	91.9	78.8	.	.	.	.	.	.	.	2.419795222	0.19020973	8.07.09	70.9	11	M	.	10	112.2	8	19
1044	207	m	29	31	48.1	61.7	82.4	106.8	111.2	110.1	114	90.4	.	.	.	.	.	.	.	.	.	.	2.896551724	0.249001754	2.07.09	84	8	F	.	8	114	6	18
1045	631	k	31.2	30.6	36.8	47	59.4	69.3	80	91.3	100.8	98.1	102	116.7	127.6	133.4	109.9	88.5	.	.	.	.	2.493589744	0.244649757	11.07.09	77.8	14	F	.	13	133.4	6	21
1047	823	m	26	28.4	30.7	33.8	44.7	48.5	58.7	72.6	84.6	85.8	99.6	94.2	82.8	68.4	.	.	.	.	.	.	2.346153846	0.096198148	6.07.09	61	12	M	.	10	99.6	5	19
1048	815	m	20	22.7	33.8	40.3	58.5	63.7	74.4	75.2	85.8	71.9	63.7	.	.	.	.	.	.	.	.	.	2.885	0.175890666	3.07.09	57.7	9	M	.	8	85.8	6	18
1049	825	m	31.2	29.5	40	53.7	68.1	75.6	101.5	108.5	120.5	119.3	117.6	119.5	90.3	.	.	.	.	.	.	.	2.528846154	0.294533547	7.07.09	78.9	11	F	.	8	120.5	7	19
1050	592	m	23.4	21.2	27	35.9	44.7	52.6	59.1	68.4	77.4	83.8	76	70.9	59.9	.	.	.	.	.	.	.	2.35042735	0.284900429	6.07.09	55	11	M	.	9	83.8	6	19
1051	434	m	22.9	23.3	26.5	39.1	50.9	64.1	75.6	91.3	101.4	100.5	87.4	73.4	.	.	.	.	.	.	.	.	2.938864629	0.388977734	3.07.09	67.3	10	F	.	8	101.4	6	17
1052	851	m	23.3	22.4	27	35.7	48.7	51.3	65.1	76.2	90.1	90.3	89	66.4	.	.	.	.	.	.	.	.	2.596566524	0.279313823	4.07.09	60.5	10	M	.	9	90.3	8	16
1053	431	m	28	23	25.8	32.6	44.5	50.6	58.7	74.7	80.7	87.6	95.4	87.9	78.6	65.8	.	.	.	.	.	.	2.225	0.233937796	6.07.09	62.3	12	F	.	10	95.4	5	19
1054	265	m	36.5	38.4	47.3	59.6	73.3	87.8	93	106.2	101.1	114.3	110.1	97.1	83.1	.	.	.	.	.	.	.	1.868493151	0.231145279	6.07.09	68.2	11	F	.	9	114.3	6	19
1055	645	m	27.3	33.3	51.2	67.1	72.1	81.1	99.6	107.1	91.2	73.6	.	.	.	.	.	.	.	.	.	.	2.428571429	0.270444512	1.07.09	66.3	8	M	.	7	107.1	6	17
1056	645	k	21.9	20	18.4	27	37.9	46.2	49	55.5	56.7	64.5	78.5	81.5	84.1	87.4	84.9	78.9	62.9	.	.	.	2.461187215	0.383486201	12.07.09	53.9	15	F	.	13	87.4	6	21
1057	357	m	25.4	23.7	33.7	53.9	61.1	74.3	82.5	105.2	94.3	82.5	70	.	.	.	.	.	.	.	.	.	2.535433071	0.469632641	2.07.09	64.4	9	M	.	7	105.2	6	17
1058	211	k	27.1	27.4	29.4	40.7	54.1	64.7	81.9	83.6	95.4	100	107.8	104.1	106.6	95.3	78.2	.	.	.	.	.	2.490774908	0.325233418	11.07.09	67.5	14	F	.	10	107.8	5	22
1059	625	m	26.5	28.4	37.6	46.6	62.1	76.2	82.8	85.5	99	97.3	103.7	112.2	102.6	95.5	79.7	.	.	.	.	.	2.58490566	0.214596491	9.07.09	68.5	13	F	.	11	112.2	6	20
1060	463	m	27.2	29.4	40.7	52.1	65.3	78.8	85.9	90.3	86.8	64.5	.	.	.	.	.	.	.	.	.	.	2.242647059	0.246936856	2.07.09	61	8	M	.	7	90.3	6	18
1061	860	m	25.2	.	45.1	54.4	67.7	76	93	87.6	86.7	69.2	.	.	.	.	.	.	.	.	.	.	2.357142857	0.187481907	29.06.09	59.4	8	M	.	6	93	5	16
1063	434	m	20.8	24.2	32.4	31.2	44.9	53.6	72.5	87.9	102.6	109.2	104.8	93.6	72.8	69.4	.	.	.	.	.	.	3.028846154	-0.037740328	5.07.09	63	12	F	.	9	109.2	6	17
1064	876	m	28	25.9	33.6	43	56	80.2	86.8	106.8	112	100.8	94.8	78.6	.	.	.	.	.	.	.	.	2.539285714	0.246674049	6.07.09	71.1	10	M	.	8	112	7	19
1065	534	m	25.2	22.6	30	37	43.2	51.5	61.5	64.1	75.7	72	75.5	83	90.6	86.5	81.9	79.7	65.6	.	.	.	2.242063492	0.209720531	11.07.09	56.5	15	F	.	12	90.6	6	20
1067	657	m	33.7	33.1	41	52.2	56.9	63.7	84.5	97.7	110.7	116.6	132.7	115.8	95.7	.	.	.	.	.	.	.	2.46884273	0.241510428	3.07.09	83.2	11	F	.	10	132.7	5	17
1069	292	m	32.5	30.4	36.5	44.3	59	62	75.2	91.6	97.8	108.8	108.9	114.7	98.3	77.9	.	.	.	.	.	.	2.021538462	0.193672416	8.07.09	65.7	12	F	.	11	114.7	6	20
1070	443	m	29.3	29	35.4	52.9	65.2	71.4	83.8	107.7	108.1	125.3	117.2	110.3	89.1	.	.	.	.	.	.	.	2.747440273	0.401691519	4.07.09	80.5	11	F	.	9	125.3	7	16
1071	764	m	27.1	32.8	43.7	57.5	68.5	76.7	83.6	100.8	104.3	108.6	107.4	80	.	.	.	.	.	.	.	.	2.712177122	0.274436846	5.07.09	73.5	10	F	.	9	108.6	6	19
1072	550	m	23	22.3	27.9	40.6	53	73.4	78.8	90.7	90.4	79.7	67	.	.	.	.	.	.	.	.	.	2.847826087	0.375141378	2.07.09	65.5	9	M	.	7	90.7	6	17
1073	728	m	23.1	24.7	31.6	39.8	48	51.6	58.1	77.3	86.1	92.6	90.8	78.7	71.1	.	.	.	.	.	.	.	2.774891775	0.230709792	6.07.09	64.1	11	M	.	9	92.6	6	19
1075	762	m	23.6	26.2	33	48.5	57.2	67.6	86.5	105.4	106.5	115.5	124.4	110.7	99.9	.	.	.	.	.	.	.	3.622881356	0.385056236	3.07.09	85.5	11	F	.	10	124.4	5	17
1076	230	m	23.2	25.7	34.3	37.8	48.3	56.6	62.9	70.6	83	94.7	91.4	74.8	64.6	.	.	.	.	.	.	.	2.465517241	0.097163748	6.07.09	57.2	11	M	.	9	94.7	7	18
1077	624	m	24.2	26.8	31.9	41.4	54	65.2	70	81.4	85	90	85.6	72.6	65.4	.	.	.	.	.	.	.	2.454545455	0.260674871	6.07.09	59.4	11	M	.	9	90	6	19
1078	791	m	30.7	39.7	52.8	68.7	81.1	92.4	97.1	111.9	119.2	102.1	83.4	.	.	.	.	.	.	.	.	.	2.449511401	0.263238009	4.07.09	75.2	10	F	.	8	119.2	6	18
1079	699	m	30.9	35.1	43.4	52.9	60.4	86	83.3	101.7	110.1	125.2	120.3	108	92.5	.	.	.	.	.	.	.	2.598705502	0.197943898	3.07.09	80.3	10	F	.	9	125.2	5	18
1080	392	m	29.3	33.6	43	55	57.8	66.8	76.9	82.3	93.2	93	99.6	94.8	89.8	76.2	.	.	.	.	.	.	2.061433447	0.24613307	6.07.09	60.4	12	F	.	10	99.6	6	18
1081	858	m	27	27.1	35	42.2	54.8	57.5	65.1	82.5	99.8	91.5	113.5	97.3	109.4	98.1	77.2	.	.	.	.	.	2.481481481	0.18707216	7.07.09	67	13	F	.	10	113.5	5	19
1082	332	m	23.9	24.3	33.6	37.2	43	50.5	64.3	76.4	88	101.2	67.6	.	.	.	.	.	.	.	.	.	2.523012552	0.101782694	2.07.09	60.3	10	M	.	9	101.2	5	17
1083	549	m	22.2	21.1	27.9	35.9	42.1	49.7	62.4	86.6	77.8	88.8	83.3	81.5	65.3	56.8	.	.	.	.	.	.	2.563063063	0.252110607	7.07.09	56.9	12	M	.	9	88.8	5	20
1084	658	m	23.4	27.7	35.9	45.9	57.1	65	72.2	72.4	80.7	98.1	97	93.8	80.3	69.4	.	.	.	.	.	.	2.679487179	0.245727822	6.07.09	62.7	11	M	.	9	98.1	7	18
1085	542	m	24	28	36.8	46.8	57.2	67.1	76.6	91.1	93.1	90.4	68.2	.	.	.	.	.	.	.	.	.	2.691666667	0.240385358	4.07.09	64.6	9	M	.	8	93.1	6	19
1086	479	m	26.2	25.1	30.8	36.2	44.2	52.6	62.2	79.2	84.2	82.5	87.6	90.7	74.3	64.4	.	.	.	.	.	.	2.213740458	0.161544429	6.07.09	58	12	M	.	11	90.7	5	19
1087	242	m	26.3	26	34	46.2	49.1	59.9	66.3	82.4	89.3	96.7	97.1	70.1	.	.	.	.	.	.	.	.	2.452471483	0.306619273	4.07.09	64.5	10	M	.	10	97.1	6	18
1088	446	m	22.3	24.9	38.1	46	60.7	77	88.3	104.1	103.2	96.2	76.8	.	.	.	.	.	.	.	.	.	3.233183857	0.188427114	4.07.09	72.1	9	M	.	7	104.1	6	19
1089	702	k	31.2	32.9	41.6	52.2	62.8	76.8	88	100.2	99	105.1	117	122.2	111.1	104.4	83.5	.	.	.	.	.	2.201923077	0.226982328	8.07.09	68.7	13	F	.	11	122.2	5	20
1090	615	m	33	37	46.7	60.6	76.5	92.8	101.6	105.8	119	112.7	110.4	85.1	.	.	.	.	.	.	.	.	2.290909091	0.260550728	4.07.09	75.6	10	F	.	8	119	6	18
1091	448	m	28.6	30.1	35.1	40	43.4	56.8	76	77.8	102.1	100.9	96.8	76.8	.	.	.	.	.	.	.	.	2.437062937	0.130678324	4.07.09	69.7	10	M	.	8	102.1	6	18
1092	658	m	26.7	26.2	32.7	41	50.5	54.7	70.3	78	86.1	96	104.5	81.9	71.5	.	.	.	.	.	.	.	2.588014981	0.226196989	5.07.09	69.1	11	M	.	10	104.5	7	17
1093	758	m	26.9	25	33	39.6	53.9	59.7	72.9	83.6	81.2	89.6	86.7	83.2	66.6	.	.	.	.	.	.	.	2.312267658	0.182321557	4.07.09	62.2	11	M	.	9	89.6	6	17
1094	616	m	23.5	21.3	23.5	30.3	41.7	47	67.3	78.1	84.3	93.7	87.7	77.7	65.9	.	.	.	.	.	.	.	2.612765957	0.254147291	6.07.09	61.4	11	M	.	9	93.7	5	20
1095	248	m	23.4	.	26.4	29	34.5	40.5	47.6	64.2	78.6	95.7	95.1	91.6	69.7	.	.	.	.	.	.	.	2.735042735	0.09393182	2.07.09	64	11	M	.	9	95.7	5	16
1096	460	m	26.3	24.6	36.7	45.4	57.8	78.4	79.8	96.5	85	91	79.9	72.6	.	.	.	.	.	.	.	.	2.399239544	0.21273535	3.07.09	63.1	10	M	.	7	96.5	6	17
1097	737	m	32	37	49.3	57.7	69.5	75.5	82.8	89.5	97.8	115.4	133.8	111.9	81.2	.	.	.	.	.	.	.	2.4125	0.157333092	5.07.09	77.2	11	F	.	10	133.8	7	17
1099	649	m	30.3	27.3	37.5	50.6	59.8	66.7	79.4	83.4	116.5	117.3	129.8	121.2	94.1	84.6	.	.	.	.	.	.	2.742574257	0.299610643	6.07.09	83.1	12	F	.	10	129.8	6	18
1100	361	m	28.8	32.9	36.7	47.3	59.1	68.2	83.7	109.7	118.7	132.1	134.9	134.8	126.1	104.3	.	.	.	.	.	.	3.177083333	0.25373354	4.07.09	91.5	12	F	.	10	134.9	5	17
1101	774	m	31.4	29.2	42.8	61.5	68.2	78.7	95	100.7	102.5	94.3	86.1	74.7	.	.	.	.	.	.	.	.	2.159235669	0.362499072	2.07.09	67.8	10	M	.	8	102.5	5	17
1102	487	m	23.5	22.9	34.4	45.4	54.6	69.7	86.3	93.9	92.4	86.2	69.8	.	.	.	.	.	.	.	.	.	2.634042553	0.277455541	2.07.09	61.9	9	M	.	7	93.9	6	17
1103	599	m	29	21.7	28	41.5	60.2	76.1	87.6	87.5	99.3	99.4	87.5	71.7	.	.	.	.	.	.	.	.	2.303448276	0.393488917	5.07.09	66.8	10	M	.	9	99.4	6	19
1105	460	m	25.5	23.8	32.5	43	53.2	61.9	76.7	79.5	78.4	100.9	92.9	81.4	65.1	.	.	.	.	.	.	.	2.294117647	0.279960026	4.07.09	58.5	11	M	.	9	100.9	6	17
1106	599	k	26.7	25.5	33.3	41.2	49.1	65.2	79.8	93.4	101.2	103	104.5	106.1	110.8	91.7	75.4	.	.	.	.	.	2.370786517	0.212880859	8.07.09	63.3	13	M	.	12	110.8	6	19
1108	534	m	21.1	20.7	28.4	33.7	47.2	60.1	67.6	77	77.5	86	69.7	57.2	.	.	.	.	.	.	.	.	2.331753555	0.171108692	3.07.09	49.2	10	M	.	9	86	6	17
1109	287	m	31.4	.	42.2	54.7	79.7	102.6	105.7	105.3	111.5	109	82.4	.	.	.	.	.	.	.	.	.	2.299363057	0.259443488	29.06.09	72.2	8	M	.	8	111.5	5	16
1111	457	m	24.2	25.5	33.8	44.9	65	79.4	89	103.4	89.5	72.5	.	.	.	.	.	.	.	.	.	.	2.673553719	0.283976992	3.07.09	64.7	8	M	.	7	103.4	6	19
1112	397	m	30.1	27.2	33.4	43.4	51.8	61.4	78.5	93.4	99.6	106.4	108.4	102.4	83.6	.	.	.	.	.	.	.	2.514950166	0.261903541	5.07.09	75.7	11	M	.	10	108.4	7	17
1113	849	m	28.7	26.4	36.7	49	58.3	63.3	75.4	83.7	95.4	105.6	98.8	102.3	81.3	.	.	.	.	.	.	.	2.379790941	0.289043543	3.07.09	68.3	11	F	.	9	105.6	5	17
1114	762	m	26.8	.	45.6	67.7	96.9	109.1	111.9	121.2	123.2	120.9	97.6	.	.	.	.	.	.	.	.	.	3.171641791	0.395178463	29.06.09	85	8	F	.	8	123.2	5	16
1115	489	m	33	31.2	36.5	46.4	59.3	69.9	.	105.2	122.5	123	132.3	111.7	89.6	.	.	.	.	.	.	.	2.445454545	0.239987199	5.07.09	80.7	11	F	.	10	132.3	8	16
1118	615	m	31.5	34.6	45.9	61.7	71.7	84.7	103.2	124	141.2	136.3	124.2	99.1	.	.	.	.	.	.	.	.	2.768253968	0.295818814	3.07.09	87.2	10	F	.	8	141.2	6	17
1120	479	m	24.8	20.1	27	32.1	39.1	42.8	51	74	82.8	99	107.3	110.2	85.3	.	.	.	.	.	.	.	2.495967742	0.173019164	5.07.09	61.9	11	F	.	11	110.2	5	19
1121	743	m	28.2	26.4	37.7	42	51.9	71.8	82.1	100.4	112.8	109.9	104	81	.	.	.	.	.	.	.	.	2.54964539	0.108009524	4.07.09	71.9	10	F	.	8	112.8	6	18
1122	737	m	26.6	25.5	36.2	45.4	54.6	67.1	81	95.9	107.6	93.6	73.9	.	.	.	.	.	.	.	.	.	2.515037594	0.226452986	2.07.09	66.9	9	M	.	8	107.6	7	16
1123	851	m	28.2	34.3	48.1	63.3	76.7	80.9	93.6	99.1	109.4	113	122.4	117	86.6	.	.	.	.	.	.	.	2.645390071	0.274603152	4.07.09	74.6	11	F	.	10	122.4	5	18
1124	412	m	25.7	30.8	41.7	58.6	63	71.5	82	96.2	101.1	83.6	67.4	.	.	.	.	.	.	.	.	.	2.303501946	0.340233568	1.07.09	59.2	9	M	.	8	101.1	6	16
1125	823	m	25.6	23.6	31.3	46.3	62	65.7	78.4	85	89	93.6	79.6	63.7	.	.	.	.	.	.	.	.	2.3359375	0.391523864	2.07.09	59.8	10	M	.	9	93.6	5	17
1126	542	m	36.4	33.8	40.7	56.5	71.8	94.7	102	115.6	117.2	117	105.3	87.5	.	.	.	.	.	.	.	.	2.065934066	0.328012546	8.07.09	75.2	10	F	.	8	117.2	6	22
1127	265	m	28.1	27.3	34.6	47.8	50.2	54	65.3	82	90.1	92	105.2	96.8	96.4	88.4	72.6	.	.	.	.	.	2.174377224	0.323171957	8.07.09	61.1	13	F	.	10	105.2	6	19
1128	592	m	23.6	27.9	36.1	48.1	56.5	67.1	85	94.8	112.8	88.5	71.9	.	.	.	.	.	.	.	.	.	2.728813559	0.286989312	2.07.09	64.4	9	M	.	8	112.8	6	17
1129	332	m	24.5	29.1	34.4	44.6	52.1	62.3	69.5	82.8	89.9	96.1	94.8	90.3	70.8	.	.	.	.	.	.	.	2.604081633	0.259677295	4.07.09	63.8	11	M	.	9	96.1	5	18
1130	698	k	25.2	24.4	38.3	51.5	65.3	73.2	82.6	87.7	97.5	107.2	108.7	115.9	111.5	96.9	76.6	.	.	.	.	.	2.511904762	0.296131911	11.07.09	63.3	13	F	.	11	115.9	7	21
1131	212	m	32	28.4	40.2	52.3	67.1	75.8	93.2	108.5	119.7	115.5	121.3	114.8	85.8	.	.	.	.	.	.	.	2.290625	0.263129375	7.07.09	73.3	11	F	.	10	121.3	8	18
1132	678	k	24.1	24.6	27.6	35.2	40.3	59.7	72.3	79.8	83.9	88.4	93.5	85.6	81.6	68.5	.	.	.	.	.	.	2.402489627	0.24323031	7.07.09	57.9	12	M	.	10	93.5	6	19
1133	268	m	27	25.6	35.2	50	59.5	72	86.5	102.1	131.5	126.4	115.7	113.2	87.3	.	.	.	.	.	.	.	2.933333333	0.350976923	4.07.09	79.2	11	F	.	8	131.5	8	15
1136	492	m	.	26	37.3	44.4	53.8	69.9	77.8	86.8	94.8	114.6	99	93.6	78.1	.	.	.	.	.	.	.	.	0.174246143	4.07.09	69	11	F	.	9	114.6	6	17
1137	700	m	31.2	36	54.1	63.5	73.9	86.8	102.9	118.2	130.3	136.3	134.3	120.6	102.4	.	.	.	.	.	.	.	2.891025641	0.16020572	4.07.09	90.2	11	F	.	9	136.3	6	17
1138	492	m	.	24.9	32.5	40	49.2	62	69.3	81.3	87.9	98.9	96.5	96.5	74.1	.	.	.	.	.	.	.	.	0.207639365	4.07.09	66	11	M	.	9	98.9	6	17
1139	625	m	31.5	28.8	42.2	57.5	71.9	75.9	89.1	99.2	124	116.7	127	116.1	88.6	.	.	.	.	.	.	.	2.473015873	0.309364727	4.07.09	77.9	11	F	.	10	127	6	17
1141	874	m	25.2	26.6	38.6	44	49.8	58.7	69.8	82.8	91.4	99.4	102.7	97.5	74.4	.	.	.	.	.	.	.	2.53968254	0.130937357	4.07.09	64	11	M	.	10	102.7	5	18
1142	510	m	26.2	31.1	41.5	57.3	68.6	87.7	89.7	103.9	94.1	74.8	.	.	.	.	.	.	.	.	.	.	2.477099237	0.322607196	1.07.09	64.9	8	M	.	7	103.9	7	16
1143	369	m	23.5	22.3	26.5	33.9	44.2	53.3	67.9	73.5	87.4	86.8	93.3	70.4	.	.	.	.	.	.	.	.	2.536170213	0.246270281	4.07.09	59.6	10	M	.	10	93.3	7	17
1144	876	m	27.9	25.6	36.4	54.3	63.3	74.8	91.4	99.2	.	.	.	.	.	.	.	.	.	.	.	.	2.591397849	0.399955452	4.07.09	72.3	8	F	.	7	99.2	7	21
1145	207	m	29.2	27.9	44.4	60.7	75.9	78.9	81.6	105.4	108	106.8	96.7	74.9	.	.	.	.	.	.	.	.	2.304794521	0.312704229	2.07.09	67.3	10	F	.	8	108	6	16
1146	351	m	24.5	22.7	30	39.6	49.6	59.1	64.5	72.3	74.4	78.8	80.7	70.6	61.4	51	.	.	.	.	.	.	1.995918367	0.277631737	7.07.09	48.9	12	M	.	10	80.7	8	17
1148	598	m	.	21.7	29.1	41.1	46.7	55.5	64.1	71.3	76.6	84	71.9	61.8	.	.	.	.	.	.	.	.	.	0.345269947	3.07.09	54.2	10	M	.	9	84	6	17
1149	702	m	32.2	30.2	40.6	52	70.2	76.7	93.7	104.8	113.8	128.9	132.1	120.4	94.8	.	.	.	.	.	.	.	2.428571429	0.247475652	3.07.09	78.2	11	F	.	10	132.1	5	17
1150	443	k	21.1	32.6	45.3	58.9	67.3	72.4	79	87.4	91.5	89.8	66.7	.	.	.	.	.	.	.	.	.	2.734597156	0.262534058	7.07.09	57.7	9	M	.	8	91.5	7	21
1151	825	m	27.6	26.9	34	42.1	53.3	71.3	82.6	97.9	101.5	114.1	102.1	87.6	79.1	.	.	.	.	.	.	.	2.442028986	0.213687216	6.07.09	67.4	11	F	.	9	114.1	7	18
1152	425	m	.	25.2	33.6	39.9	49.4	55.4	65.7	74.2	85.7	93.3	90	83.3	68	.	.	.	.	.	.	.	.	0.171850257	4.07.09	63.1	11	M	.	9	93.3	5	18
1153	870	m	23.8	29.6	40.7	57.5	59.3	72.9	77.4	82.9	95.1	83.7	70.6	.	.	.	.	.	.	.	.	.	2.75210084	0.345556855	2.07.09	65.5	9	M	.	8	95.1	6	17
1155	230	m	29.9	30	43.1	53.2	53.1	74.1	84.3	99.4	104.5	100.3	112.3	103.8	110	83.9	.	.	.	.	.	.	2.2909699	0.210535399	7.07.09	68.5	12	F	.	10	112.3	7	18
1157	215	m	.	29.6	43.4	57	64.8	93.6	100.4	113.2	117.5	125.9	112.3	92.7	.	.	.	.	.	.	.	.	.	0.272591827	3.07.09	80.1	10	F	.	9	125.9	6	17
1158	223	k	35.5	34.4	41.6	55	75	89.3	97.4	109.8	114	117.3	132.2	124.8	134.1	117.9	110.8	83.8	.	.	.	.	1.954929577	0.279233018	10.07.09	69.4	14	F	.	12	134.1	6	20
1159	699	m	26.7	31.4	48.4	60	72.5	82.6	90.9	98.4	97.6	77.3	.	.	.	.	.	.	.	.	.	.	2.528089888	0.214844748	2.07.09	67.5	8	M	.	7	98.4	5	19
1160	463	m	27.2	26	36.4	39.3	56.6	72.2	80.1	95.5	97	105.9	104.8	110.5	93.6	74.9	.	.	.	.	.	.	2.676470588	0.076655744	5.07.09	72.8	12	F	.	11	110.5	8	15
1161	434	m	26.2	23.8	34.6	50.9	59.2	70.8	86.7	92.3	99.6	87.4	72	.	.	.	.	.	.	.	.	.	2.419847328	0.386009241	2.07.09	63.4	9	M	.	8	99.6	6	17
1162	747	k	25.2	25.3	34.4	48.9	58.6	81.6	86.6	96.1	99.8	89.4	96.2	85.2	76.2	.	.	.	.	.	.	.	2.547619048	0.351720832	6.07.09	64.2	11	M	.	8	99.8	8	17
1163	828	m	34	32.8	47.6	67.6	79	85.3	101.3	112.3	120.5	128	139.6	125.4	101.2	.	.	.	.	.	.	.	2.591176471	0.350775222	3.07.09	88.1	11	F	.	10	139.6	5	17
1164	860	m	23.8	.	35.3	46.7	60.4	65.3	76.4	84.1	88.5	86.1	76.8	64.3	.	.	.	.	.	.	.	.	2.441176471	0.279861201	1.07.09	58.1	10	M	.	8	88.5	5	16
1165	450	m	32.2	32	40.6	48.2	53.6	70.2	87.6	105.9	125.8	120.2	123	109.2	86.9	.	.	.	.	.	.	.	2.49689441	0.171590954	5.07.09	80.4	11	F	.	8	125.8	6	18
1166	374	m	27.6	.	33.9	47.9	57.7	66.6	82.7	91.3	101.7	111.5	91.5	77.1	.	.	.	.	.	.	.	.	2.438405797	0.34570049	1.07.09	67.3	10	M	.	9	111.5	5	16
1167	295	k	26.7	30.2	39.6	46.9	58	60.6	73.5	84.2	90.7	96.6	93.7	96.2	95.9	98.2	89.8	71.6	.	.	.	.	2.224719101	0.169188557	8.07.09	59.4	14	F	.	13	98.2	5	19
1168	242	m	24.4	23.8	36.7	40.7	55.2	58.5	68.7	88.8	94.7	96.8	84.9	69	.	.	.	.	.	.	.	.	2.43852459	0.103451337	3.07.09	59.5	10	M	.	9	96.8	6	17
1169	361	m	32.2	29.8	37.8	56	61.7	73.1	85.5	96.2	104.3	116.7	121.4	127.9	126.4	118.9	97.5	.	.	.	.	.	2.639751553	0.393042588	5.07.09	85	13	F	.	11	127.9	5	17
1170	815	m	26.2	23.5	32.6	49.4	49.5	63	75.5	77.5	95.3	80.7	61.6	.	.	.	.	.	.	.	.	.	2.083969466	0.415638136	2.07.09	54.6	9	M	.	8	95.3	6	17
1171	392	m	29.1	27.5	32	41.2	44.7	57.6	68.9	84.7	90.2	94	115.3	109.7	108.9	113.8	104.9	82.1	.	.	.	.	2.316151203	0.252702354	8.07.09	67.4	14	F	.	10	115.3	6	18
1172	431	m	26.5	25.1	32.7	43.3	52.4	57.1	64.4	74.2	88.7	88.6	93.7	91.8	91.5	85.7	69.1	.	.	.	.	.	2.203773585	0.280777557	8.07.09	58.4	13	F	.	10	93.7	6	19
1173	590	m	30.5	27.9	41.2	51.5	58.1	77.2	89.1	110.3	132.1	135.2	136.5	122.2	94.3	.	.	.	.	.	.	.	2.609836066	0.223143551	4.07.09	79.6	11	F	.	10	136.5	5	18
1175	550	k	29	29.2	35.5	46	62.1	77.6	85.9	86.3	104	107.5	102.1	90.7	74.4	.	.	.	.	.	.	.	2.2	0.2591087	3.07.09	63.8	11	M	.	9	107.5	6	16
1176	357	m	22.6	28.2	35.4	50.6	58.5	78.3	79.4	97.4	93.2	92.1	.	70.6	.	.	.	.	.	.	.	.	2.712389381	0.357239756	3.07.09	61.3	10	M	.	7	97.4	6	17
1177	211	m	26.7	25.6	31.4	47	51.4	54	71.4	88.4	97	117.5	119	124.9	127.7	107	87.6	.	.	.	.	.	3.127340824	0.403339709	5.07.09	83.5	13	F	.	12	127.7	5	17
1178	697	m	30.8	30.4	35.9	49.4	52.3	63.1	78.7	98	112.4	116.6	115.3	107.3	86.7	.	.	.	.	.	.	.	2.36038961	0.319213129	3.07.09	72.7	11	F	.	9	116.6	5	17
1179	791	m	28.3	27.5	41	49.3	59.9	69.5	79.2	90.5	90.5	97.3	95.6	75.2	.	.	.	.	.	.	.	.	2.477031802	0.184352014	4.07.09	70.1	10	M	.	9	97.3	6	18
1180	649	m	29.2	28.3	39.8	46.1	57.4	65.8	77.1	90	88.7	97.6	86.5	72.5	.	.	.	.	.	.	.	.	2.215753425	0.146946038	3.07.09	64.7	10	M	.	9	97.6	6	17
1181	276	m	28.5	25.2	34.1	43.1	57.9	77	84.8	.	104.1	109	111.3	90.3	83.2	.	.	.	.	.	.	.	2.533333333	0.234225613	6.07.09	72.2	11	M	.	10	111.3	7	18
1182	764	m	31.5	28.9	40.9	47.5	65.1	77.2	94.2	107.2	125.1	131.8	127.4	106.7	86.3	.	.	.	.	.	.	.	2.523809524	0.149599648	4.07.09	79.5	11	F	.	9	131.8	5	18
1183	513	m	24.4	28.8	44.3	57.4	72.5	80.2	102.3	100.3	106.6	114.3	97.8	82.6	.	.	.	.	.	.	.	.	3.090163934	0.259059626	3.07.09	75.4	10	F	.	9	114.3	6	17
1184	299	m	19	24.8	35.9	42.7	67.8	78.5	97.7	97	107.2	104.5	98.7	81.7	.	.	.	.	.	.	.	.	3.752631579	0.173461625	7.07.09	71.3	10	M	.	8	107.2	5	22
1185	349	m	23.2	22	24.3	33.3	37.6	50	62.4	69.4	77	86.3	83	63.3	.	.	.	.	.	.	.	.	2.413793103	0.315081047	4.07.09	56	10	M	.	9	86.3	7	17
1186	595	m	22.9	20.9	31.7	36.9	50.9	62.8	79.2	85.9	93.3	92.7	84.5	73	.	.	.	.	.	.	.	.	3.165938865	0.15189487	5.07.09	72.5	10	M	.	8	93.3	8	17
1187	549	m	25.5	.	32.6	42.3	54.5	63.5	68.4	77.9	88.6	90.3	88	71.2	.	.	.	.	.	.	.	.	2.474509804	0.260474798	1.07.09	63.1	10	M	.	9	90.3	5	16
1188	723	m	27	.	40.6	54.6	80.5	90.9	106.4	110.8	108.4	95.4	87.4	.	.	.	.	.	.	.	.	.	3.033333333	0.296265816	29.06.09	81.9	8	M	.	7	110.8	5	16
1189	828	m	28	.	32.5	40	51	52.5	69.1	73.2	83.7	95.3	93.6	91.5	71.6	.	.	.	.	.	.	.	2.164285714	0.207639365	2.07.09	60.6	11	M	.	9	95.3	5	16
1192	459	m	27	26.2	38.1	47.6	48.8	59.8	76.4	83.6	91.5	97.4	91.4	74.2	.	.	.	.	.	.	.	.	2.451851852	0.222618479	3.07.09	66.2	10	M	.	9	97.4	6	17
1193	536	m	31.3	38.5	56.4	69.8	73.7	85.4	92	109.8	122.6	122.2	129.9	117.8	91.5	.	.	.	.	.	.	.	2.584664537	0.213164851	4.07.09	80.9	11	F	.	10	129.9	5	18
1194	657	m	29.2	33.5	47.1	54	67.5	73.3	82.2	101.9	122.3	119.2	117	89.6	77.3	.	.	.	.	.	.	.	2.575342466	0.136711046	5.07.09	75.2	11	F	.	8	122.3	5	19
1195	446	m	27.8	26.2	38.7	57.4	67.9	71	90.3	100.9	104.7	102.3	81.2	.	.	.	.	.	.	.	.	.	2.607913669	0.394204703	2.07.09	72.5	9	M	.	8	104.7	6	17
1196	690	m	24.9	25.4	27.8	35.9	46.3	52.6	61.8	75.3	86	90.2	93.6	105.3	103.8	86.2	72.8	.	.	.	.	.	2.534136546	0.255701275	9.07.09	63.1	13	M	.	11	105.3	8	18
1197	624	m	27.5	25.6	37.8	40.7	55.1	66.9	79	93	104.7	109.1	119.8	117	94.6	81.7	.	.	.	.	.	.	2.483636364	0.07391899	9.07.09	68.3	12	F	.	10	119.8	6	21
1198	768	m	20.4	25.9	26.3	32.6	51.8	55.7	67.3	65.5	73	81.5	79.8	69.2	60.1	.	.	.	.	.	.	.	2.539215686	0.214743349	8.07.09	51.8	11	M	.	9	81.5	5	22
1199	218	m	24.6	28.2	31.4	38.8	58.1	69.8	86.3	86.7	89.2	86.7	68.4	.	.	.	.	.	.	.	.	.	2.451219512	0.211612354	4.07.09	60.3	9	M	.	8	89.2	6	19
1200	749	m	31.8	30.4	38.9	45.2	59.6	80.4	84.7	103.4	109.1	120.8	116.2	116.3	97.6	88.1	.	.	.	.	.	.	2.314465409	0.150102836	6.07.09	73.6	12	F	.	9	120.8	6	18
1201	349	m	23.3	27.4	34.1	46.8	51.8	56.6	68.6	80.2	90.4	93	82.4	67.8	.	.	.	.	.	.	.	.	2.532188841	0.316585819	5.07.09	59	10	M	.	9	93	7	18
1203	858	m	34.3	39.2	51.8	62.8	72.7	78	112.4	129.6	140	142.2	120	101.7	.	.	.	.	.	.	.	.	2.530612245	0.192564924	3.07.09	86.8	11	F	.	9	142.2	5	17
1205	876	m	27.7	37.4	44.3	58.9	81.8	89.9	85.9	63.5	.	.	.	.	.	.	.	.	.	.	.	.	1.996389892	0.284856414	2.07.09	55.3	6	M	.	5	89.9	7	19
1206	598	m	22.5	22.8	36.8	56.3	72.3	78	94	97.5	104.1	80.8	.	.	.	.	.	.	.	.	.	.	3.186666667	0.42519669	2.07.09	71.7	8	M	.	8	104.1	6	18
1208	223	m	24.2	32.5	39.7	53.2	66	69.6	81	83.1	90.6	75.5	66	59.1	.	.	.	.	.	.	.	.	2.388429752	0.292707209	5.07.09	57.8	11	M	.	8	90.6	6	18
1209	616	m	27.4	29.6	35.4	45.6	62.2	73.2	88	102	106.7	117.9	118.4	101.8	85.1	.	.	.	.	.	.	.	2.737226277	0.253195896	5.07.09	75	11	F	.	10	118.4	5	19
1210	625	m	30.2	28.5	42.6	50	56.2	65.8	81.6	91.5	100.8	112.6	122.4	115	108.9	88.7	.	.	.	.	.	.	2.453642384	0.160168752	5.07.09	74.1	12	F	.	10	122.4	6	17
1212	658	k	27.3	29.8	45.7	65.5	73.7	93.1	102.9	114.2	122.2	127	119.1	110.7	94.7	.	.	.	.	.	.	.	2.864468864	0.359951845	6.07.09	78.2	11	F	.	9	127	7	18
1213	874	m	24.3	24.8	30.1	36.8	40.9	44.7	50.6	57.1	69.6	81.4	85.4	95.1	.	100.2	98.8	88.9	74.6	.	.	.	2.621399177	0.200972673	6.07.09	63.7	14	M	.	13	100.2	5	17
1214	702	m	27.2	.	43.1	52.3	63	80.4	92.3	104.5	104.6	108.2	77.4	.	.	.	.	.	.	.	.	.	2.352941176	0.193473374	30.06.09	64	9	M	.	9	108.2	6	15
1215	768	m	21	19.5	22.6	25	29.3	40.5	52	58.9	63.2	64.6	71.6	83	80.5	63	.	.	.	.	.	.	2.633333333	0.100925919	4.07.09	55.3	11	M	.	11	83	5	18
1216	211	m	25.4	31.3	38.3	45.4	61	81.1	85.1	106.9	115.4	87.5	.	.	.	.	.	.	.	.	.	.	3.007874016	0.170062209	3.07.09	76.4	10	M	.	8	115.4	5	18
1217	332	m	26	31.5	43.4	74.1	86.8	90.4	108.5	108.8	92.9	73.2	.	.	.	.	.	.	.	.	.	.	2.403846154	0.534956091	4.07.09	62.5	9	M	.	7	108.8	8	17
1218	737	m	23.1	30.1	38.4	63.2	82	79.7	92.8	96.2	103.1	92.2	78.6	73.4	.	.	.	.	.	.	.	.	3.125541126	0.498246842	5.07.09	72.2	11	M	.	8	103.1	7	17
1219	287	k	25.6	.	42.9	55.4	64.5	74.2	77.9	79	77.3	96.6	89.9	73.3	.	.	.	.	.	.	.	.	2.31640625	0.255707768	1.07.09	59.3	10	M	.	9	96.6	5	16
1221	700	m	30.6	.	45	56.1	65.2	86	111.1	109.4	107.8	88.4	76.7	.	.	.	.	.	.	.	.	.	2.31372549	0.220473323	30.06.09	70.8	9	M	.	6	111.1	6	15
1222	431	m	24.8	25.2	31.2	35.9	44.2	61.4	72	81.7	77.2	97.9	92.4	95.5	96.4	75.8	.	.	.	.	.	.	2.677419355	0.140319201	5.07.09	66.4	12	M	.	9	97.9	5	18
1223	265	m	27.5	27.6	36.4	46.9	60	74.7	81.2	81.2	101.6	87.4	68.4	.	.	.	.	.	.	.	.	.	2.196363636	0.253448901	1.07.09	60.4	9	M	.	8	101.6	6	16
1224	218	m	19.4	22.1	27.6	39.9	54.2	59.5	67.2	78.1	84.7	80.1	79.6	61.7	.	.	.	.	.	.	.	.	2.737113402	0.368560551	4.07.09	53.1	10	M	.	8	84.7	6	18
1225	823	m	31.3	34.4	42.5	56.3	74	74.6	89.5	111.2	118.9	120.6	115.4	109.6	84.1	.	.	.	.	.	.	.	2.341853035	0.281190459	5.07.09	73.3	11	F	.	9	120.6	5	19
1226	428	m	28.4	37.1	49.1	59.2	70.9	81	95	107.5	107.3	103.1	82.2	.	.	.	.	.	.	.	.	.	2.623239437	0.187062507	5.07.09	74.5	9	M	.	7	107.5	7	19
1227	248	m	30	34.4	44.2	53.4	55.4	62	88.8	89.7	109.5	115.8	119.7	102.4	84.7	.	.	.	.	.	.	.	2.486666667	0.189085957	3.07.09	74.6	11	F	.	10	119.7	5	17
1228	599	m	31.8	30.7	46.8	60	71.1	91.9	90.5	110.3	120.6	136.1	141	118.1	99.4	.	.	.	.	.	.	.	2.688679245	0.248461359	6.07.09	85.5	11	F	.	10	141	6	19
1229	312	k	23.4	25	27.9	31.5	32	45.6	58.7	73.2	74.3	84.6	79.4	89.6	81.2	64.8	.	.	.	.	.	.	2.324786325	0.121360857	7.07.09	54.4	11	M	.	11	89.6	7	19
1230	534	m	29.5	25.9	36.6	47.1	58.9	75.7	85.2	103.7	110.3	116.3	95.9	81.3	.	.	.	.	.	.	.	.	2.349152542	0.252224761	3.07.09	69.3	10	F	.	9	116.3	6	17
1231	747	m	28.1	33.3	49.7	70	79.2	100.9	110	110	109.9	98.3	85.8	.	.	.	.	.	.	.	.	.	2.711743772	0.342490309	4.07.09	76.2	9	M	.	6	110	8	17
1234	374	k	29	27.7	34.5	46	56.1	56	61.5	66.6	88.6	105	106.6	98.4	94.1	78.2	.	.	.	.	.	.	2.193103448	0.287682072	4.07.09	63.6	12	M	.	10	106.6	5	17
1235	412	m	25.3	24.1	36.1	43.9	63.8	73.4	87.8	98.3	103.2	85.2	72.3	.	.	.	.	.	.	.	.	.	2.505928854	0.195621455	3.07.09	63.4	9	M	.	8	103.2	6	18
1236	699	k	25.3	23	25.3	28.9	33.4	40.1	52.4	57.8	77.2	88.3	92.4	92.5	95.4	71	.	.	.	.	.	.	2.446640316	0.133037199	7.07.09	61.9	12	M	.	12	95.4	8	17
1237	631	m	26.2	24.2	31.3	41.9	51.1	62.6	71.1	90.1	95.6	110.2	110.7	103.8	96.9	76.6	.	.	.	.	.	.	2.488549618	0.291667729	7.07.09	65.2	12	F	.	10	110.7	6	19
1238	549	m	.	22.6	33.3	45.9	53.9	69.3	74.4	78.7	91.9	90.5	67.7	62.5	.	.	.	.	.	.	.	.	.	0.32090772	5.07.09	56.7	10	M	.	8	91.9	8	17
1239	699	m	24.8	22.8	29.6	37.4	46	53.3	79.6	84.7	98.9	102.4	91.1	73.9	.	.	.	.	.	.	.	.	2.705645161	0.233896343	2.07.09	67.1	10	M	.	9	102.4	5	17
1240	355	m	31.5	32.9	43.8	49.7	64.3	81.3	97.2	105.3	109.7	118.7	116.6	100.2	85.1	.	.	.	.	.	.	.	2.371428571	0.126371116	4.07.09	74.7	11	F	.	9	118.7	5	18
1242	749	m	25.2	28.2	33.8	41.5	49.6	63.3	68.7	75.8	90.4	91.7	96	87.8	68.9	.	.	.	.	.	.	.	2.337301587	0.205232625	8.07.09	58.9	11	F	.	10	96	6	21
1243	645	k	27.3	27.7	33.7	43.6	58	67.3	83.3	88.2	94.8	100.4	106.6	114.1	119.9	113.7	112.9	94.7	81	.	.	.	2.402930403	0.257559313	12.07.09	65.6	15	F	.	12	119.9	6	21
1244	443	m	21.4	22.9	32.9	42.6	59.9	70.9	81.8	91.3	93	84.2	69.8	.	.	.	.	.	.	.	.	.	2.892523364	0.258381596	2.07.09	61.9	9	M	.	8	93	10	13
1245	434	m	21.8	26.1	37	42.9	58.3	71.3	79.7	80.7	87	64.3	.	.	.	.	.	.	.	.	.	.	2.458715596	0.147953913	30.06.09	53.6	8	M	.	8	87	6	16
1246	428	m	26.6	31	46.8	57.2	69.8	85.1	92.8	107.5	99.1	80.5	.	.	.	.	.	.	.	.	.	.	2.684210526	0.200670695	5.07.09	71.4	10	M	.	7	107.5	7	18
1249	241	m	28.6	31.1	43.6	52.3	64.5	80.6	98	105.7	107.4	116.1	113.1	102.3	85.7	.	.	.	.	.	.	.	2.506993007	0.181939221	6.07.09	71.7	11	F	.	9	116.1	7	18
1250	479	m	22.4	22.9	30.7	39.1	44.5	55.6	72.9	87.4	101.5	96.3	86.4	71.1	.	.	.	.	.	.	.	.	2.808035714	0.241859812	2.07.09	62.9	10	M	.	8	101.5	5	17
1252	849	m	29.3	27.6	35.5	45.7	55.3	73.1	96	109.8	123.7	118.1	105.7	84.8	.	.	.	.	.	.	.	.	2.607508532	0.252565601	2.07.09	76.4	10	F	.	8	123.7	6	16
1253	828	m	30.8	31.8	48.3	62.7	77.3	90.6	113.7	123.6	128.1	140.9	116.6	96.5	.	.	.	.	.	.	.	.	2.782467532	0.260929887	5.07.09	85.7	10	F	.	9	140.9	6	19
1254	624	k	27.5	23.8	28.7	38.6	49	62	78.6	87	94.4	93	97.6	102.5	92.1	74.6	.	.	.	.	.	.	2.385454545	0.296355154	7.07.09	65.6	12	M	.	11	102.5	6	19
1255	487	k	17.2	21.6	31.7	43.3	54.3	62	69.6	73.5	74.3	70.4	62.2	52.9	.	.	.	.	.	.	.	.	2.668604651	0.311835954	7.07.09	45.9	10	M	.	8	74.3	6	21
1256	450	m	30.1	31.6	38	43.9	53.7	67.5	81.5	89.1	105.7	111	116	103.8	90.1	.	.	.	.	.	.	.	2.551495017	0.14432816	4.07.09	76.8	11	F	.	10	116	5	18
1257	815	m	25.6	25.8	35.7	39.9	56.3	63.8	71	92.1	89.7	104.1	99.4	91.9	70.8	.	.	.	.	.	.	.	2.3125	0.111225635	4.07.09	59.2	11	F	.	9	104.1	6	17
1258	536	m	28.4	25.5	37	50.2	67.4	89.8	100.7	115.8	111.6	126	109.1	93.7	.	.	.	.	.	.	.	.	2.802816901	0.305097114	3.07.09	79.6	10	F	.	9	126	6	17
1259	590	m	32.1	28.8	38.2	52.1	80.9	100.1	107.9	140.5	139.6	143.8	124.2	102	.	.	.	.	.	.	.	.	2.735202492	0.310329433	3.07.09	87.8	10	F	.	9	143.8	6	17
1260	361	k	32.5	34	40.4	51.1	57	78.4	88	97	113.7	116.4	116	126.6	123.3	123.4	106.1	86.6	.	.	.	.	2.095384615	0.234954712	9.07.09	68.1	14	F	.	11	126.6	5	20
1261	492	m	25.8	27.4	34.3	46.7	56	64.8	82.5	98.6	100	107.3	124.2	118.2	103.7	91.2	.	.	.	.	.	.	3.073643411	0.308598811	6.07.09	79.3	12	F	.	10	124.2	6	18
1262	448	m	25.1	22.7	29.1	39.8	46	52.9	59.9	68.5	79.8	92.5	92.2	81.6	69.1	.	.	.	.	.	.	.	2.426294821	0.313128738	6.07.09	60.9	11	M	.	9	92.5	6	19
1263	762	m	27.7	31	40.5	47.1	59.4	77.6	84.1	100.4	104.8	96.2	75.8	.	.	.	.	.	.	.	.	.	2.444043321	0.150971027	2.07.09	67.7	9	M	.	8	104.8	5	18
1264	764	m	28.3	27.4	34.4	49.9	54.1	60.8	88.8	102.5	110.9	109	102.3	82.3	.	.	.	.	.	.	.	.	2.67844523	0.371964438	2.07.09	75.8	10	M	.	8	110.9	5	17
1265	542	m	28	25.3	34.4	42.7	54.2	71	83.3	95.3	95.9	103.3	100.6	91.2	77.2	.	.	.	.	.	.	.	2.178571429	0.216142356	8.07.09	61	13	F	.	9	103.3	6	19
1266	363	k	27.1	25.1	36.5	42	46.2	50.7	54.6	80.5	86.9	92.1	95.6	90.6	83.8	67.3	.	.	.	.	.	.	2.125461255	0.140357358	5.07.09	57.6	12	M	.	10	95.6	5	18
1268	332	k	21.2	20.6	25.3	35.3	46.1	53.9	60.6	67.4	71.7	82.2	80.6	87.7	98	86.7	80.2	64.5	.	.	.	.	2.599056604	0.333078568	11.07.09	55.1	14	F	.	12	98	5	22
1269	870	m	25.8	28.6	37.9	54.4	64.2	72.8	95	99.6	103.8	98.9	81.2	.	.	.	.	.	.	.	.	.	2.705426357	0.361413042	3.07.09	69.8	9	F	.	8	103.8	6	18
1270	285	m	27.2	24.5	32.7	37.7	49.5	62.1	62.1	75	84.9	84.5	76.2	72.8	58.9	.	.	.	.	.	.	.	1.827205882	0.142285017	4.07.09	49.7	11	M	.	8	84.9	6	17
1271	369	m	27.3	24.3	31.4	39.9	55	67.7	78.2	93.4	99	106.3	94.7	79.8	.	.	.	.	.	.	.	.	2.43956044	0.239568431	3.07.09	66.6	10	M	.	9	106.3	7	16
1273	220	m	28.3	23.5	30.2	35.3	57	64.8	72.4	98.1	98.2	114.1	108.3	82.4	.	.	.	.	.	.	.	.	2.54770318	0.15604104	3.07.09	72.1	10	M	.	9	114.1	6	17
1274	698	m	24.2	23.2	29.2	39.2	46.7	55.3	67.5	76.1	78.1	89.3	88.5	100	99.5	98	92.8	82.7	74.8	.	.	.	2.702479339	0.294508038	13.07.09	65.4	15	F	.	11	100	6	22
1275	615	m	25	28.3	40	54	73.5	83.6	83.1	100.4	113.9	105	81.1	.	.	.	.	.	.	.	.	.	2.784	0.300104592	1.07.09	69.6	8	M	.	8	113.9	6	17
1276	690	m	27.8	28.8	43.1	49.7	66.3	81.1	89	99.4	103.1	92.9	81.2	69.7	.	.	.	.	.	.	.	.	2.284172662	0.142481936	5.07.09	63.5	10	M	.	8	103.1	6	19
1277	220	m	28.1	26.2	39.7	43.5	61.6	79.9	91.1	109.3	120	117.8	116.7	111.4	89.5	.	.	.	.	.	.	.	2.786476868	0.09140975	4.07.09	78.3	11	F	.	8	120	6	17
1278	626	m	26.6	24.5	32.6	44.8	57.6	71.8	79	90	93.3	98.7	98.7	79.3	.	.	.	.	.	.	.	.	2.45112782	0.317895851	5.07.09	65.2	10	M	.	9	98.7	6	19
1279	747	m	26.5	36.6	53.1	59.8	75.3	84.9	103.3	116.1	116.4	127	113.9	93.1	.	.	.	.	.	.	.	.	3.00754717	0.118828733	7.07.09	79.7	10	F	.	9	127	8	19
1280	392	m	.	30	36.4	51.2	66.9	76.6	95.4	103.3	119.4	131.9	128.8	128	114.3	92.2	.	.	.	.	.	.	.	0.341170757	6.07.09	78.2	12	F	.	9	131.9	6	18
1282	678	k	29.5	32.5	38.3	43.9	47.3	56.8	72.4	82.1	87.5	95.8	98.5	115.1	115.2	109.3	105.7	95.8	81.9	.	.	.	2.342372881	0.136464424	10.07.09	69.1	15	F	.	12	115.2	6	19
1283	428	m	23.4	27.5	37.9	48	59	66.1	90.7	95	107.8	106.6	106.5	85.8	.	.	.	.	.	.	.	.	3.175213675	0.236249899	4.07.09	74.3	10	M	.	8	107.8	7	17
1284	747	m	26.7	24.3	34.5	46.8	64.7	76.8	88.9	103.3	113.3	102.9	77.7	.	.	.	.	.	.	.	.	.	2.539325843	0.304923879	2.07.09	67.8	9	M	.	8	113.3	8	15
1285	241	m	26.4	24.7	30.1	47.8	60.4	68.3	84.9	93.4	109.5	94.8	80.1	.	.	.	.	.	.	.	.	.	2.598484848	0.462500468	3.07.09	68.6	9	M	.	8	109.5	7	17
1286	242	m	26.1	23.8	30.5	43.7	52	68.9	83.4	95.5	93.2	103.8	99.2	74.5	.	.	.	.	.	.	.	.	2.559386973	0.359621418	5.07.09	66.8	10	M	.	9	103.8	6	19
1287	446	m	29.2	25.2	32.4	52.5	62.2	84.2	104.6	110.3	109	84.7	.	.	.	.	.	.	.	.	.	.	2.537671233	0.482654747	1.07.09	74.1	8	M	.	7	110.3	6	17
1288	428	k	26.2	25.2	30	33.8	54.9	70.4	90.3	93.8	101.6	101.7	117.1	127.2	120.8	113.3	94.4	.	.	.	.	.	2.877862595	0.119263421	9.07.09	75.4	13	F	.	11	127.2	7	19
1289	215	m	26.5	30.6	36.4	50.5	63.3	66.8	79.4	90.5	98.4	96.3	92.5	73.1	.	.	.	.	.	.	.	.	2.335849057	0.327404562	4.07.09	61.9	10	M	.	8	98.4	6	18
1291	550	m	31	30.1	40.6	55.3	74.2	86.2	103.5	102.7	111.2	93.2	79.1	.	.	.	.	.	.	.	.	.	2.235483871	0.309004842	1.07.09	69.3	9	M	.	8	111.2	6	16
1293	299	m	25.5	23.7	31.8	31.3	40.2	61.8	69.9	83.9	101.6	116.8	102.2	82.5	.	.	.	.	.	.	.	.	2.909803922	-0.015848192	3.07.09	74.2	10	M	.	9	116.8	5	18
1295	657	k	27.4	30.8	35.9	47.1	61	74.9	83.8	94.2	98.5	96.2	101.6	89.5	75	.	.	.	.	.	.	.	2.401459854	0.271535706	6.07.09	65.8	11	M	.	10	101.6	5	20
1296	351	m	25.6	30.4	37.5	55.6	61.9	71.6	88.3	93.9	103.6	108.4	108.8	88.5	72	.	.	.	.	.	.	.	2.4609375	0.393842268	5.07.09	63	11	F	.	10	108.8	6	18
1298	420	m	25.4	28.1	38.5	52.3	71.7	79.9	99.1	102.4	113.6	112.2	80	.	.	.	.	.	.	.	.	.	2.767716535	0.30633813	2.07.09	70.3	9	F	.	8	113.6	6	17
1300	312	m	22.4	27.6	35.8	48.2	56.5	68	80.6	88.7	82.6	66	.	.	.	.	.	.	.	.	.	.	2.580357143	0.297411128	5.07.09	57.8	8	M	.	7	88.7	10	17
1301	723	m	26.9	.	35.2	41.2	53.4	62.7	79	95.9	106.6	116.2	121.5	111.5	.	.	.	.	.	.	.	.	2.895910781	0.157392174	1.07.09	77.9	10	F	.	10	121.5	5	16
1302	339	m	26	25	31	40.2	49.8	55.1	69.6	93.9	102.8	112.1	107.2	108.6	80.6	.	.	.	.	.	.	.	2.55	0.259879791	4.07.09	66.3	11	F	.	9	112.1	7	16
1303	749	m	26.1	24.5	30.6	36.4	47.6	56.7	70.6	73.4	75.3	93.6	94.5	102.3	97.1	86.1	74.5	.	.	.	.	.	2.455938697	0.173568766	6.07.09	64.1	13	F	.	11	102.3	6	17
1304	420	k	23.5	23.4	28.5	31.7	37	42.8	46	68.5	78.9	75.5	77.2	79.5	72.3	57	.	.	.	.	.	.	2.170212766	0.106412594	7.07.09	51	14	M	.	11	79.5	6	17
1306	248	m	23.7	21.1	31.9	38.4	47	56.6	60	67.2	73.9	89.1	89.5	85	71.4	.	.	.	.	.	.	.	2.599156118	0.18545145	4.07.09	61.6	11	M	.	10	89.5	5	18
1307	351	m	29.4	26.9	34.5	48.4	63.5	80.2	92	93.8	118.3	115	115.1	109.1	87.5	.	.	.	.	.	.	.	2.591836735	0.33854049	5.07.09	76.2	11	F	.	8	118.3	6	18
1308	700	m	31.3	.	47.7	58.6	68.5	89	100.8	108.5	120.9	120.6	92.4	.	.	.	.	.	.	.	.	.	2.402555911	0.205803299	30.06.09	75.2	9	M	.	8	120.9	6	15
1309	702	m	26.3	24.7	30.6	38.4	44.1	48.8	57.8	67.9	77.5	87.1	93.8	92.5	83.5	69.6	.	.	.	.	.	.	2.395437262	0.227057451	6.07.09	63	12	M	.	10	93.8	5	19
1310	625	m	26.4	25.5	36	47.2	62.6	70.4	79.4	93.5	103.8	103.8	93.3	78.4	.	.	.	.	.	.	.	.	2.704545455	0.270874954	2.07.09	71.4	10	M	.	8	103.8	6	16
1311	510	k	23.8	30.3	45	57.2	76.9	79	96.1	96.6	106.5	98.1	104.4	99.8	95.4	78	.	.	.	.	.	.	2.827731092	0.239891409	9.07.09	67.3	12	F	.	8	106.5	7	20
1312	287	k	28	28.2	36	45.3	55.4	71.5	81.5	86.6	94.6	94.3	88.1	71.7	.	.	.	.	.	.	.	.	2.171428571	0.229788094	2.07.09	60.8	10	M	.	8	94.6	5	17
1313	463	m	26	25.5	34.7	48.7	63.3	70	84.9	94.1	102.6	111.6	99.7	84.7	.	.	.	.	.	.	.	.	2.780769231	0.338939343	2.07.09	72.3	10	F	.	9	111.6	6	16
1314	860	k	29.5	28.9	36.7	49.7	51.8	59.3	64.3	76	92.1	101.7	113.8	103.8	108.6	93.4	80.8	.	.	.	.	.	2.210169492	0.303228178	6.07.09	65.2	13	F	.	10	113.8	5	18
1315	858	k	29.1	29.6	34	40.7	50.8	62.9	71	94.5	96.8	106.2	107.7	106.6	103.7	75.5	.	.	.	.	.	.	2.305841924	0.179867568	5.07.09	67.1	12	M	.	10	107.7	5	18
1317	487	m	23.5	25.7	36.6	47.8	67.3	81.7	91.7	97.2	93.1	76.8	73.3	.	.	.	.	.	.	.	.	.	3.021276596	0.266977399	1.07.09	71	9	M	.	7	97.2	6	16
1318	699	k	28.2	26.3	34.5	46.8	57.2	73.9	87.7	99.8	107.3	115.8	111.8	108.2	111.7	106.1	92.1	75.7	.	.	.	.	2.14893617	0.304923879	9.07.09	60.6	14	F	.	9	115.8	8	17
1319	434	m	22.6	.	28.7	37	42.5	60.6	79.7	89.4	92	89	64.9	58	.	.	.	.	.	.	.	.	2.491150442	0.25402079	1.07.09	56.3	10	M	.	8	92	6	15
1320	460	m	27.5	26.4	33.1	47.9	55.5	64.4	81.3	98.3	103.9	118.6	120	111.4	.	.	.	.	.	.	.	.	2.574545455	0.369582222	3.07.09	70.8	10	F	.	10	120	6	17
1321	825	m	32.4	30.2	39.5	48.4	60.1	67.5	99.6	111.5	124.6	121.3	125.4	132.3	123.3	115.2	98.5	.	.	.	.	.	2.570987654	0.203199142	7.07.09	83.3	13	F	.	11	132.3	7	17
1322	265	m	26.4	25.1	31.2	40	51.5	59.6	68.5	86.4	82.6	90.8	85	69.8	.	.	.	.	.	.	.	.	2.299242424	0.248461359	3.07.09	60.7	10	M	.	9	90.8	6	17
1323	457	m	22.6	21.8	30.3	30.7	40.1	57.1	66	81.9	88.1	100.9	95.4	85.7	76.3	.	.	.	.	.	.	.	2.946902655	0.013114942	6.07.09	66.6	10	M	.	9	100.9	6	20
1324	690	m	26.8	26.2	35.6	46.3	45.9	56.3	65.4	73.8	86.3	100.5	97.4	101.6	90.6	79.6	.	.	.	.	.	.	2.638059701	0.262796323	6.07.09	70.7	11	M	.	11	101.6	6	19
1325	699	m	22.3	21.2	29	40.6	59.6	78.7	84.3	83.6	93.6	95.9	100.9	95.4	75.9	.	.	.	.	.	.	.	3.067264574	0.336472237	2.07.09	68.4	10	M	.	10	100.9	6	16
1326	815	m	23.9	23	33.3	44	63.6	83.8	92.7	92.7	104.3	111.8	114	121.4	.	89.5	.	.	.	.	.	.	3.288702929	0.278632237	3.07.09	78.6	11	F	.	11	121.4	6	16
1327	590	m	31.3	30.1	47.7	71.1	77	82	81.5	90.1	94.9	113.3	114.6	116.7	113.3	98.2	.	.	.	.	.	.	2.738019169	0.399155939	4.07.09	85.7	11	F	.	11	116.7	5	18
1328	542	k	34.1	32.5	40.2	51.5	60.7	69.3	97.7	104.4	114.5	122.2	126.7	125.1	101.2	80.3	.	.	.	.	.	.	1.979472141	0.247714812	6.07.09	67.5	12	F	.	10	126.7	6	18
1329	876	m	28.1	26.7	36.8	40.1	46.2	54.1	75.4	84.5	101.3	109.1	106.8	93.4	76.9	.	.	.	.	.	.	.	2.576512456	0.085878489	5.07.09	72.4	11	M	.	9	109.1	7	17
1332	758	m	25.6	24.5	35.4	52	64.4	60	69.7	83.3	99.4	101.9	100.4	94.2	79.4	.	.	.	.	.	.	.	2.78125	0.384531898	3.07.09	71.2	10	M	.	9	101.9	6	17
1333	397	k	24.7	26.3	35.2	41.5	53.7	70.6	81.7	92.9	92.4	98.2	96.7	98	86.5	75.8	.	.	.	.	.	.	2.502024291	0.164647345	7.07.09	61.8	12	M	.	9	98.2	7	18
1334	595	m	32	29.2	32.5	39.3	44.5	63.9	86	95	116.5	110.4	119.7	124.7	104.9	89.7	.	.	.	.	.	.	2.4	0.18998443	7.07.09	76.8	12	F	.	11	124.7	8	17
1335	230	k	22.6	21.6	28.2	32.9	39.6	45.9	63.7	70.4	77.4	78.8	83.6	84.1	93.4	97.3	81.1	67.5	.	.	.	.	2.615044248	0.15415068	8.07.09	59.1	14	M	.	13	97.3	7	17
1336	292	m	27	.	34.1	48.5	68.1	72.5	82.9	94.2	92.9	109.9	111.6	96.1	76.5	.	.	.	.	.	.	.	2.6	0.352266414	2.07.09	70.2	11	F	.	10	111.6	5	16
1337	737	m	32.7	29.2	36.2	45.7	54	71.1	84.2	94.3	109.5	123.9	119.5	114.1	105.1	87	.	.	.	.	.	.	2.366972477	0.233039179	7.07.09	77.4	12	F	.	9	123.9	8	17
1338	479	m	32.5	31.2	41	49.6	59.3	64.2	83.7	100.4	103.5	111.9	116.2	129.4	109.9	92.2	.	.	.	.	.	.	2.449230769	0.190418767	6.07.09	79.6	12	F	.	11	129.4	5	19
1339	443	k	25.3	23.1	27.7	35.1	45.8	55	59.7	74.6	76.6	88.9	93.7	95.3	88	82	66.6	.	.	.	.	.	2.260869565	0.236768717	6.07.09	57.2	13	M	.	11	95.3	8	15
1340	616	m	30.7	35.4	42.1	54.7	69.1	72.7	84.3	99.7	104.8	111.5	112.7	103.4	83.7	.	.	.	.	.	.	.	2.283387622	0.261815969	5.07.09	70.1	11	F	.	10	112.7	5	19
1341	851	k	23	21.9	27.7	37.1	48.8	55.1	73.2	83.4	94.1	95.6	95.7	86.6	69.4	.	.	.	.	.	.	.	2.604347826	0.292184556	5.07.09	59.9	11	M	.	10	95.7	5	19
1342	615	m	28.4	35.9	48.7	59	66.9	87.3	110	119	132.2	135.1	124.2	102.2	.	.	.	.	.	.	.	.	3.01056338	0.191858414	4.07.09	85.5	10	F	.	9	135.1	6	18
1343	450	m	30.3	29.7	39.3	47	61.1	62	77	98.7	104.4	112.3	117.9	112.3	115.1	102.1	84.2	.	.	.	.	.	2.264026403	0.178923083	8.07.09	68.6	13	F	.	10	117.9	5	20
1344	425	k	28.8	21.3	29.2	40	53.7	61.3	68.4	66	75.1	83.8	86.5	88.4	88.8	77.5	62.7	.	.	.	.	.	1.850694444	0.314710745	9.07.09	53.3	13	F	.	12	88.8	5	21
1345	492	m	32.1	31.1	42.7	51.3	72	84.7	107.8	116.4	129	127.5	130.4	102.8	.	.	.	.	.	.	.	.	2.778816199	0.183491832	4.07.09	89.2	10	F	.	10	130.4	6	18
1346	357	m	27.6	31	40.2	58.5	65	78.2	73.8	83.4	89.6	101.8	85.1	69.9	61.1	.	.	.	.	.	.	.	2.108695652	0.375159759	4.07.09	58.2	11	M	.	9	101.8	6	17
1348	743	m	28.7	27.4	34.7	42.9	53.6	72.5	84.5	94.2	98.4	105.6	97.9	95.9	78.4	.	.	.	.	.	.	.	2.324041812	0.212132139	8.07.09	66.7	11	F	.	9	105.6	6	21
1349	207	k	32.1	33.5	41.4	50.1	63	83.7	82.9	88.5	87.2	94	94.6	107.2	104.8	102.8	89	71.7	.	.	.	.	1.956386293	0.190740127	6.07.09	62.8	14	F	.	11	107.2	6	16
1350	828	m	30.1	34.9	49.6	59.3	72.2	82.4	86.2	104.7	112.9	113.7	101.9	79.6	.	.	.	.	.	.	.	.	2.255813953	0.178618472	3.07.09	67.9	10	M	.	9	113.7	5	18
1351	828	m	30.3	35.7	45.2	69.7	86.3	98.2	.	113	119.2	115.5	87.4	.	.	.	.	.	.	.	.	.	2.547854785	0.433103231	1.07.09	77.2	9	F	.	8	119.2	5	17
1352	774	m	34.6	32.6	46.5	59.7	80.5	89.8	109	120.2	140	148.9	146.1	133.2	110.6	.	.	.	.	.	.	.	2.75433526	0.249879708	3.07.09	95.3	11	F	.	9	148.9	5	17
1354	392	m	27.1	26.8	30.6	41.5	51.9	64.4	69.3	80	107.7	110.7	103.4	76.7	.	.	.	.	.	.	.	.	2.501845018	0.304693418	5.07.09	67.8	10	M	.	9	110.7	6	19
1355	697	m	29.6	28.3	38.9	67.3	90.9	93.6	111.3	119.4	116.5	135	119.7	.	.	.	.	.	.	.	.	.	2.959459459	0.548165986	1.07.09	87.6	9	F	.	9	135	5	17
1356	823	m	25.5	28.9	38.9	46.1	57.3	64.8	79	87	99.4	94.4	95.6	71.3	.	.	.	.	.	.	.	.	2.447058824	0.169818699	5.07.09	62.4	10	M	.	8	99.4	5	20
1357	549	m	25.4	24.8	36.8	45.6	52	60.4	69.8	77.9	84.3	87.2	94.7	98.9	98.6	96.2	86.4	.	.	.	.	.	2.244094488	0.214409871	6.07.09	57	13	F	.	11	98.9	5	18
1358	598	m	21.3	20.1	23.9	30.4	40.5	45.4	57.3	66.1	75.2	91.4	90.5	79.1	68.1	.	.	.	.	.	.	.	2.807511737	0.240564149	4.07.09	59.8	11	M	.	9	91.4	6	17
1359	870	m	22.3	21.7	26.9	32.1	41.3	52	62.2	74.5	80.7	83.8	78.2	60.3	.	.	.	.	.	.	.	.	2.417040359	0.176729744	2.07.09	53.9	10	M	.	9	83.8	6	16
1360	446	m	29.4	28.1	38.2	58.6	74.8	77.4	100.9	120.6	119.3	135.2	124.2	99	.	.	.	.	.	.	.	.	2.93877551	0.427899181	3.07.09	86.4	10	F	.	9	135.2	6	17
1361	285	m	29.2	28.4	32.4	40.2	44.3	61.2	70.4	73.3	81.9	82.9	89.3	96.5	89.9	81.1	65.1	.	.	.	.	.	1.832191781	0.215708573	7.07.09	53.5	13	F	.	11	96.5	6	18
1362	295	k	24.2	21.9	28	34.3	44.5	52.2	63.7	72.2	76.4	82.2	91.8	90.3	91.7	86.2	63.8	.	.	.	.	.	2.355371901	0.202940844	5.07.09	57	13	M	.	10	91.8	5	17
1363	431	k	27.5	26.1	27.8	35.9	45.3	54.6	69.3	76.8	86.1	95.5	101.3	97.6	100.3	90.4	72.3	.	.	.	.	.	2.123636364	0.255701275	7.07.09	58.4	13	F	.	10	101.3	5	19
1364	355	m	21.7	19.7	31.6	46.7	55.4	75.8	79.8	89.9	89.2	92	89.4	75.7	.	.	.	.	.	.	.	.	3	0.390587044	2.07.09	65.1	10	M	.	9	92	6	16
1365	728	m	21.1	25.8	33.6	41.5	42.9	52.9	66.4	75.3	79.1	80.1	61.4	.	.	.	.	.	.	.	.	.	2.587677725	0.21116736	2.07.09	54.6	9	M	.	9	80.1	6	17
1366	212	m	26.2	26.7	32.3	43.8	51.1	67.5	81.8	88.5	94.1	94.1	86	70.2	.	.	.	.	.	.	.	.	2.488549618	0.304566587	5.07.09	65.2	10	M	.	8	94.1	8	17
1367	624	m	27	31.1	35.9	45.9	62.9	75	81	102	106.7	104	93.5	74.6	.	.	.	.	.	.	.	.	2.5	0.245727822	5.07.09	67.5	10	M	.	8	106.7	6	19
1368	599	m	26.6	25.5	32.4	49.2	54.5	62.2	72.7	89.9	105	95.9	75.7	.	.	.	.	.	.	.	.	.	2.578947368	0.417735201	2.07.09	68.6	9	M	.	8	105	6	17
1370	220	k	21.3	20.3	23.4	30.6	41.3	48.4	54.8	60.8	66.8	71.8	79.9	85.7	82.4	87.1	89.8	79.4	65.9	.	.	.	2.615023474	0.268263987	9.07.09	55.7	15	M	.	14	89.8	6	18
1371	268	m	25.3	32.7	37.6	56.9	66.4	82.6	95.2	98.6	97.3	87.8	67.9	.	.	.	.	.	.	.	.	.	2.509881423	0.414291291	5.07.09	63.5	9	M	.	7	98.6	7	19
1372	299	m	31.2	29.6	36.2	50.5	58.2	69.9	87	104.9	116.8	137.1	139.9	141	102.3	.	.	.	.	.	.	.	2.810897436	0.332914217	4.07.09	87.7	11	F	.	11	141	5	18
1373	513	m	20	18.6	26.3	36.6	46.3	56.5	76.7	86	89.7	83.4	68.1	.	.	.	.	.	.	.	.	.	2.97	0.330479301	2.07.09	59.4	9	M	.	8	89.7	6	17
1375	658	m	22.9	21.9	32.1	35.8	51	62.4	70.4	89	96.3	105.4	101.5	104.8	91.1	72.2	.	.	.	.	.	.	2.88209607	0.109091863	5.07.09	66	12	F	.	9	105.4	7	16
1376	332	m	26.8	27.3	31.6	37.6	48.3	57.5	66.9	79.6	91.3	112.4	116.6	115.5	116.3	83.2	.	.	.	.	.	.	2.623134328	0.17384693	5.07.09	70.3	12	F	.	10	116.6	5	18
1377	764	m	31.5	31.5	37.8	51.2	60.7	71.8	86.1	104.6	107.7	126.5	137.2	118.8	106.6	88.1	.	.	.	.	.	.	2.438095238	0.303430429	7.07.09	76.8	12	F	.	10	137.2	5	20
1378	241	k	.	25.5	29.4	32.8	45.3	55.5	60.1	69.2	71.7	65.3	66.7	72.7	69.1	59	50.8	.	.	.	.	.	.	0.109433841	19.07.09	41.3	14	M	.	11	72.7	7	28
1379	678	m	31.6	33.7	43	52.7	66.2	77.7	89	94	102.1	111.9	116.6	100.1	103.8	79.6	.	.	.	.	.	.	2.03164557	0.20341534	8.07.09	64.2	11	F	.	10	116.6	6	21
1380	312	m	28.2	31.4	43.2	53.2	64.8	75.7	82.1	93.2	97.4	93	103	92.3	74.1	.	.	.	.	.	.	.	2.15248227	0.208217901	8.07.09	60.7	11	F	.	10	103	7	20
1382	645	m	22.6	22.9	28.9	35.8	47.3	55.2	61.9	76.9	91.7	85.6	89.8	95.2	100.5	90.5	72.9	.	.	.	.	.	2.646017699	0.214106298	8.07.09	59.8	13	F	.	12	100.5	8	17
1383	363	m	26.8	25	39.2	44.6	55	70.4	88.9	99.5	107.4	118.6	114.2	110	86.5	.	.	.	.	.	.	.	2.779850746	0.129057112	5.07.09	74.5	11	F	.	9	118.6	5	19
1384	412	m	24	24	38.7	51.6	63.9	69.7	81.6	89.7	91.1	81.4	70.2	.	.	.	.	.	.	.	.	.	2.541666667	0.287682072	2.07.09	61	9	M	.	8	91.1	6	17
1385	276	m	23.9	22	31.9	39.6	49.3	64.9	79.1	88.7	92.8	88.9	69.3	.	.	.	.	.	.	.	.	.	2.535564854	0.216223108	3.07.09	60.6	9	M	.	8	92.8	7	17
1386	626	k	23.3	23.7	29.4	36.7	46.5	51.8	68.9	78.5	83.7	87	90.8	90.7	78.3	64.8	.	.	.	.	.	.	2.360515021	0.221782081	6.07.09	55	12	M	.	10	90.8	6	18
1387	849	m	23.9	24.2	34.5	48.4	54.8	60.3	75	85	93.7	105.4	96.3	.	.	.	.	.	.	.	.	.	2.665271967	0.33854049	1.07.09	63.7	9	M	.	9	105.4	5	17
1388	531	m	24.1	23	32.2	41.9	52.6	59.4	75	80.5	97	87.9	81.3	67.3	.	.	.	.	.	.	.	.	2.539419087	0.263319374	2.07.09	61.2	10	M	.	8	97	6	16
1390	645	m	29.5	28.5	34.5	49.1	63	77.2	100.7	121	125.5	127.2	114.5	97.2	.	.	.	.	.	.	.	.	2.894915254	0.352899711	3.07.09	85.4	10	F	.	9	127.2	6	17
1391	369	m	31.4	34.1	46.2	55.3	75.8	87.8	100	104.2	117.9	107.5	109.2	111	81.8	.	.	.	.	.	.	.	2.121019108	0.17979311	8.07.09	66.6	11	F	.	8	117.9	7	20
1392	242	m	29.8	31.8	35.6	42.8	61.1	85.6	96	112.9	112.7	109.8	.	.	.	.	.	.	.	.	.	.	2.338926174	0.184192465	3.07.09	69.7	8	M	.	7	112.9	6	19
1393	223	m	25.9	23.9	29.1	33.9	45.4	51.1	69.5	84.2	87	93.1	96	91.8	72.6	.	.	.	.	.	.	.	2.393822394	0.15267684	4.07.09	62	11	M	.	10	96	6	17
1394	762	m	14.3	14.1	15.9	20.3	24.1	27	35.1	38.4	42.6	47.7	55	62	65.3	61.4	55.7	47.1	.	.	.	.	2.741258741	0.244301777	12.07.09	39.2	14	M	.	12	65.3	5	23
1395	218	m	25.8	25.2	35.6	44.2	57.3	65.8	80.3	103	99.4	95.5	76.3	.	.	.	.	.	.	.	.	.	2.65503876	0.216379151	2.07.09	68.5	9	M	.	7	103	6	17
1397	698	m	30.2	28.5	32.2	48.9	57.3	65	77.9	87.4	102.9	112.7	114.8	120.9	120.6	109	94.8	.	.	.	.	.	2.698675497	0.417810944	7.07.09	81.5	12	F	.	11	120.9	7	18
1398	700	m	30.9	29	37	43.6	53.6	90.7	93.2	100.3	116.1	111.1	93.4	86.2	.	.	.	.	.	.	.	.	2.420711974	0.164139238	5.07.09	74.8	11	M	.	8	116.1	6	18
1399	550	k	26.3	26.8	31.2	41.5	48	67.6	85.6	93.6	99.4	97.6	107	113.9	109.5	106.9	80.5	.	.	.	.	.	2.547528517	0.285275332	8.07.09	67	13	F	.	11	113.9	6	19
1400	448	m	29.4	27.4	30.6	46.6	53.3	64.2	79.2	91.5	116.7	111.2	109.3	104.4	94.4	80.6	.	.	.	.	.	.	2.149659864	0.420600532	7.07.09	63.2	12	F	.	8	116.7	6	19
1401	369	k	26.3	30.2	37	41.4	64.2	81.5	92.8	97.5	109.6	109.2	104.5	95	83.6	.	.	.	.	.	.	.	2.596958175	0.112362968	4.07.09	68.3	11	M	.	8	109.6	7	16
1402	860	m	25.2	.	44.2	59.5	79.6	82.5	96.5	105	93.5	72.2	.	.	.	.	.	.	.	.	.	.	2.349206349	0.297251523	29.06.09	59.2	8	M	.	7	105	5	16
1403	876	k	26.7	25.1	33.5	36.7	51.4	63.6	78.3	91.6	101.9	98.6	99.6	89.7	.	.	.	.	.	.	.	.	2.284644195	0.091231316	3.07.09	61	10	M	.	8	101.9	7	16
1404	211	k	26.2	27.6	45.4	70.7	84.3	87.9	107.5	110.3	125.5	124.3	124.7	116.4	101.1	83.9	.	.	.	.	.	.	2.671755725	0.442933468	7.07.09	70	12	F	.	8	125.5	8	17
1405	487	m	26.2	32.5	48.8	67.6	78.2	81.4	94.6	107.4	117.6	112.6	106.8	90.4	.	.	.	.	.	.	.	.	2.896946565	0.32587767	3.07.09	75.9	10	F	.	8	117.6	6	17
1406	631	m	28.9	32.6	37.6	56.3	72	83	90.6	108.4	104.3	108.2	111.9	106.4	84.1	.	.	.	.	.	.	.	2.429065744	0.403690485	11.07.09	70.2	11	F	.	10	111.9	8	22
1407	590	m	27.4	28.7	35	48.4	61.5	74.9	87.3	98.8	107.6	115.4	79.2	.	.	.	.	.	.	.	.	.	2.416058394	0.324151752	1.07.09	66.2	9	M	.	9	115.4	5	17
1408	220	m	27.1	34.2	49.4	67.7	75.7	89.9	91.7	110.9	125	135.5	131.1	93.9	.	.	.	.	.	.	.	.	3.011070111	0.315135756	4.07.09	81.6	10	F	.	9	135.5	6	18
1409	791	m	25	27.8	42.3	50.9	64.1	72.7	80	92.9	103.4	107.8	93.3	77.5	.	.	.	.	.	.	.	.	2.74	0.185075838	3.07.09	68.5	10	M	.	9	107.8	6	17
1410	265	m	26.5	31	44.4	58.4	63.7	80.3	83.4	84.9	100.4	88	71.2	.	.	.	.	.	.	.	.	.	2.366037736	0.27407642	2.07.09	62.7	9	M	.	8	100.4	6	17
1411	295	m	28.3	31.7	49.3	69.3	84.4	104.1	111.3	120	131.9	132.1	129.1	113.6	94.6	.	.	.	.	.	.	.	2.862190813	0.340520825	4.07.09	81	11	F	.	9	132.1	5	18
1412	728	m	32	37.2	50.6	61.8	80.1	86.9	102.4	116.8	125.1	135.9	122.3	113.3	90.8	.	.	.	.	.	.	.	2.40625	0.199951788	7.07.09	77	11	F	.	9	135.9	6	20
1413	531	m	25.2	23.8	30.2	43.9	63.3	79.8	88.3	92.1	91.6	74.6	.	.	.	.	.	.	.	.	.	.	2.527777778	0.374072396	30.06.09	63.7	8	M	.	7	92.1	6	16
1414	657	m	33.6	44.6	60.1	77.5	90.6	120.8	137	136.8	144	127.2	102.5	.	.	.	.	.	.	.	.	.	2.586309524	0.254268095	1.07.09	86.9	9	F	.	8	144	5	17
1416	758	m	23	29.2	43.8	53.9	66.5	61.3	79.1	82.7	92.4	95.6	85.3	69.9	.	.	.	.	.	.	.	.	2.67826087	0.207496661	5.07.09	61.6	10	M	.	9	95.6	6	19
1418	265	k	24	28.7	40.2	57.3	70.9	72.7	82.7	88.1	92.7	85.9	71.8	.	.	.	.	.	.	.	.	.	2.575	0.354433628	3.07.09	61.8	9	M	.	8	92.7	6	18
1419	678	m	26.1	25.1	34	42.2	56.4	64.4	73.7	85.5	104.1	106.8	113.6	108.3	.	.	.	.	.	.	.	.	2.793103448	0.216059696	4.07.09	72.9	10	F	.	10	113.6	6	18
1420	534	k	22.9	27.5	46.4	58.2	73.4	79.8	87.6	93.1	88.2	86.8	.	.	.	.	.	.	.	.	.	.	2.593886463	0.226585896	3.07.09	59.4	8	M	.	7	93.1	6	19
1421	874	m	23.1	25.4	35	45.5	51.9	60.1	81.8	95.6	109.6	108	115.4	116.2	103.5	82.4	.	.	.	.	.	.	2.995670996	0.262364264	10.07.09	69.2	12	F	.	11	116.2	5	23
1422	230	m	26.6	24	31	43.9	55	67.4	82.4	99.8	110.2	103.8	91.9	81.5	.	.	.	.	.	.	.	.	2.578947368	0.347927116	3.07.09	68.6	10	M	.	8	110.2	7	16
1423	299	m	30.2	28.1	38.3	45.8	54.8	75.1	82.5	100	110.2	112.8	109	83.3	.	.	.	.	.	.	.	.	2.370860927	0.178834195	2.07.09	71.6	10	M	.	9	112.8	5	17
1424	457	m	31.3	35.6	39.7	56.4	73.3	89.2	108.5	124	125.4	120.9	96.8	.	.	.	.	.	.	.	.	.	2.696485623	0.351117971	1.07.09	84.4	9	F	.	8	125.4	6	16
1425	815	m	30.7	32.4	39.6	56.7	69.1	90.3	107.7	117.1	126.7	141	116.6	93	.	.	.	.	.	.	.	.	2.599348534	0.358945092	2.07.09	79.8	10	F	.	9	141	6	16
1426	689	m	27	34.6	48.2	60.7	76.6	84.7	100.4	104.7	111.9	115.1	121.2	116.9	100.4	84.1	.	.	.	.	.	.	2.614814815	0.230584677	8.07.09	70.6	12	F	.	10	121.2	8	18
1427	550	m	30.3	28.8	35.5	51.2	71.1	85.9	90.6	97.7	92	70.5	.	.	.	.	.	.	.	.	.	.	2.059405941	0.366206836	1.07.09	62.4	8	M	.	7	97.7	6	17
1428	823	k	32.8	38.8	53.4	61.1	76.4	82.2	90.8	99.6	107.4	106.3	110.9	114.6	125.7	126.2	111.5	111	88.9	.	.	.	2.25304878	0.13470112	12.07.09	73.9	15	F	.	13	126.2	5	22
1429	536	m	28.5	37.7	48.6	66.6	81.1	92.1	108	116.2	127.3	136.9	111	89.8	.	.	.	.	.	.	.	.	2.750877193	0.315081047	2.07.09	78.4	10	F	.	9	136.9	5	17
1430	434	k	28.5	31.9	37.4	42.9	54.2	70.2	82.2	87.6	91.4	97.5	96.1	104.8	104.5	92.9	75.3	.	.	.	.	.	2.073684211	0.137201122	6.07.09	59.1	13	F	.	11	104.8	6	17
1431	690	m	31.2	38.8	56.4	61.1	79.2	93.3	107	115.2	124.9	129.9	135.9	114	95.5	.	.	.	.	.	.	.	2.641025641	0.080042708	8.07.09	82.4	11	F	.	10	135.9	6	21
1432	825	m	27.1	35.9	50.6	63.3	79.6	87	91.7	92.9	73.4	.	.	.	.	.	.	.	.	.	.	.	2.398523985	0.223933753	1.07.09	65	7	M	.	7	92.9	7	17
1433	339	k	29	27.1	39.1	55.5	76.2	83.8	93.7	.	115.8	115.6	122.2	122.3	105.7	85.5	.	.	.	.	.	.	2.362068966	0.350260554	7.07.09	68.5	12	F	.	11	122.3	7	18
1435	292	m	23.4	.	33.3	39.8	60.5	73.5	85.3	101.9	93.9	89.4	69.9	.	.	.	.	.	.	.	.	.	2.581196581	0.178309515	30.06.09	60.4	9	M	.	7	101.9	5	16
1437	460	k	29.6	30.6	40.1	51.1	60.8	68.9	75.4	80.6	96.4	93.3	90.5	82.1	66.7	.	.	.	.	.	.	.	1.864864865	0.242408163	2.07.09	55.2	10	M	.	8	96.4	6	16
1438	351	k	33.7	41.1	48.2	67.4	87.7	91.2	107.6	117.4	126.5	121.8	121.5	127.2	95.1	84.5	.	.	.	.	.	.	2.172106825	0.335285997	6.07.09	73.2	12	F	.	11	127.2	6	18
1439	697	m	22.9	32.2	38.8	61.8	77.5	82.9	88.9	98.8	83.3	73.1	.	.	.	.	.	.	.	.	.	.	2.812227074	0.465483118	30.06.09	64.4	8	M	.	7	98.8	6	16
1440	624	m	28.7	26.2	38	59.4	76.4	86	99.4	102.2	110.6	118.4	79.8	.	.	.	.	.	.	.	.	.	2.418118467	0.446708067	2.07.09	69.4	9	F	.	9	118.4	6	17
1441	412	m	29.8	32.4	50.6	65.5	78.3	95	102.1	110.7	116.1	104.1	102.8	68.4	.	.	.	.	.	.	.	.	2.214765101	0.258098566	3.07.09	66	10	F	.	8	116.1	6	17
1442	355	m	24.4	25	31.8	48	59.3	77.6	84.9	100.1	102.3	96.9	77.8	.	.	.	.	.	.	.	.	.	2.860655738	0.411734721	1.07.09	69.8	9	M	.	8	102.3	5	17
1443	392	m	26.7	33.4	39.9	46.7	53.6	65.2	79.4	90.4	93	92.9	69.2	59.9	.	.	.	.	.	.	.	.	2.157303371	0.157367841	5.07.09	57.6	10	M	.	8	93	8	17
1444	592	k	19.9	21.8	31	45.1	58.5	69.4	78.8	84.9	89.9	89	86.9	92	95.4	84.5	67.3	.	.	.	.	.	2.748743719	0.374895042	10.07.09	54.7	13	F	.	12	95.4	6	21
1445	858	m	29.1	42.9	48.6	72.6	74.1	92	98	91.5	77	69.4	.	.	.	.	.	.	.	.	.	.	2.103092784	0.401341391	30.06.09	61.2	8	M	.	6	98	5	17
1446	645	m	.	31.5	41.4	57	73.2	85.4	90	103.3	112.5	113.8	124.5	105.1	88.5	.	.	.	.	.	.	.	.	0.319770387	5.07.09	74.7	11	F	.	10	124.5	6	18
1447	870	m	.	24.3	34.7	45	56.6	67.1	69.4	77.6	90.7	85.4	65.2	.	.	.	.	.	.	.	.	.	.	0.259922803	3.07.09	58.7	9	M	.	8	90.7	6	18
1448	768	m	26.5	25.1	32.3	47.4	56.5	74.1	87.3	98.9	110	116.4	109.1	86.4	.	.	.	.	.	.	.	.	2.8	0.383554998	2.07.09	74.2	10	F	.	9	116.4	5	17
1449	645	m	29.2	31.5	41.7	52.7	66.2	84.5	99	112.4	121.7	116.2	118	104.9	84.2	.	.	.	.	.	.	.	2.352739726	0.234114327	5.07.09	68.7	11	F	.	8	121.7	6	18
1450	616	k	31	.	55.4	69.2	88.1	92.7	102.9	111.3	102.2	112.3	113.6	97.8	.	.	.	.	.	.	.	.	2.15483871	0.222421269	1.07.09	66.8	10	F	.	10	113.6	5	16
1451	764	k	33	29.6	39.5	57.4	64.7	83.6	92.8	.	106.2	114.4	119	120.6	121.4	109	80.9	.	.	.	.	.	2.075757576	0.373743631	8.07.09	68.5	14	F	.	12	121.4	5	19
1452	363	m	31.6	32.5	45.6	53.4	63.4	84.4	89.4	104.8	104	109.1	113.9	99.3	85.4	.	.	.	.	.	.	.	2.291139241	0.157903029	4.07.09	72.4	11	F	.	10	113.9	8	15
1453	272	m	25.7	30.7	40.2	59.8	73.5	89.3	99.8	112.1	115.6	115.3	98	85.1	.	.	.	.	.	.	.	.	2.852140078	0.397138665	3.07.09	73.3	10	F	.	8	115.6	6	17
1454	357	k	27.9	28	34.9	43.5	54.3	67.4	87.1	90.3	105.8	109.7	108.7	91.4	82.6	.	.	.	.	.	.	.	2.487455197	0.220274109	3.07.09	69.4	11	M	.	9	109.7	6	16
1455	599	k	31.9	29.3	39.3	42.2	66.1	79.8	91	100.3	105	97.3	76.2	.	.	.	.	.	.	.	.	.	1.956112853	0.071195702	2.07.09	62.4	9	M	.	8	105	6	17
1457	851	m	30.1	33.8	46.3	58.4	71.9	96	107	117.5	122.1	124.3	103.4	89.6	.	.	.	.	.	.	.	.	2.475083056	0.232173929	6.07.09	74.5	10	F	.	9	124.3	8	18
1458	207	m	37.6	.	52.4	58.4	73.9	95.5	117.8	137.7	157.3	164.4	113.8	.	.	.	.	.	.	.	.	.	2.587765957	0.108409299	1.07.09	97.3	10	F	.	9	164.4	6	15
1460	625	k	24.9	24.7	37.3	45.2	55.6	67.1	75.8	81.4	90.1	95.2	94.3	100.2	93.7	71.6	.	.	.	.	.	.	2.353413655	0.19210376	7.07.09	58.6	12	M	.	11	100.2	6	19
1461	420	m	25.8	24.7	30.7	49.2	60.1	78.1	90.2	97.7	102.6	91.1	72.2	.	.	.	.	.	.	.	.	.	2.453488372	0.471630969	2.07.09	63.3	9	M	.	8	102.6	6	17
1462	459	m	21.3	24.1	32.5	47.6	63.7	75	78.2	84.4	82.8	66.7	.	.	.	.	.	.	.	.	.	.	2.723004695	0.381592672	1.07.09	58	8	M	.	7	84.4	6	17
1463	615	m	26.4	26.8	37.7	52.8	65.5	74.3	90	103.9	110.2	95.4	77.8	.	.	.	.	.	.	.	.	.	2.526515152	0.336851096	2.07.09	66.7	9	M	.	8	110.2	6	17
1464	463	k	26.6	27.6	32.6	34.4	51.7	63.2	76.4	89.4	90.6	89.7	80.8	68.8	.	.	.	.	.	.	.	.	2.15037594	0.053744276	3.07.09	57.2	10	M	.	8	90.6	6	17
1465	361	k	28.7	30.8	36.4	44.8	57.2	72.2	77.9	86.2	100	104.4	104.4	96.5	89.3	76.4	.	.	.	.	.	.	2.12195122	0.207639365	16.07.09	60.9	12	M	.	9	104.4	5	29
1466	431	m	23.4	21.3	27.8	37.2	43.2	53.2	69.9	81.9	92.4	98.4	102.4	87.2	68.6	.	.	.	.	.	.	.	2.329059829	0.291272741	6.07.09	54.5	11	F	.	10	102.4	5	20
1467	598	k	20.6	21.5	28.9	37.9	46.1	52.6	59.1	66.9	67.6	71.8	76.6	80.7	79.3	67	55.9	.	.	.	.	.	2.233009709	0.271109517	8.07.09	46	13	M	.	11	80.7	6	19
1468	446	m	32.6	36.9	51.3	71.9	83.9	95.8	105.8	117.6	129	133.4	121.1	103.8	.	.	.	.	.	.	.	.	2.622699387	0.337585513	5.07.09	85.5	10	F	.	9	133.4	6	19
1469	212	k	31	27.8	35.3	48.2	58.2	67.6	76.9	85.1	95.2	104	107.7	110.5	115.8	100.3	81.6	.	.	.	.	.	2.122580645	0.311476057	8.07.09	65.8	13	F	.	12	115.8	7	18
1470	218	m	23.2	27.2	38.6	48.9	63.7	67.4	81.2	89.6	88.8	79.4	63.3	.	.	.	.	.	.	.	.	.	2.336206897	0.23652512	4.07.09	54.2	9	M	.	7	89.6	6	19
1472	276	m	24.5	23.3	30.8	42.1	59.9	70.4	83	.	108.4	99.9	75.4	.	.	.	.	.	.	.	.	.	2.718367347	0.312533051	3.07.09	66.6	9	M	.	8	108.4	7	17
1473	702	m	27.3	.	24.3	34.9	45.9	54.1	76.7	80.9	87.3	109.3	113.7	110.8	92	72.2	.	.	.	.	.	.	2.56043956	0.362010479	4.07.09	69.9	13	M	.	10	113.7	5	16
1475	425	m	27.2	30.3	50.1	53.4	66.7	79.6	94.3	103.1	111.4	118.9	108.7	85.3	.	.	.	.	.	.	.	.	2.691176471	0.063789738	3.07.09	73.2	10	F	.	9	118.9	5	18
1477	268	m	26.7	33.5	46.7	64.2	76.2	88.8	90.1	105	95.9	79.3	.	.	.	.	.	.	.	.	.	.	2.561797753	0.318259046	2.07.09	68.4	8	M	.	7	105	6	18
1478	215	m	26.3	30.5	48.1	57.8	81.6	91.9	94	101.8	108.6	89.3	79.8	.	.	.	.	.	.	.	.	.	2.684410646	0.183706599	3.07.09	70.6	9	M	.	8	108.6	6	18
1479	489	m	24.4	28.9	37.2	52.1	76.6	86.6	98.2	94.6	94.7	89.2	67.9	.	.	.	.	.	.	.	.	.	2.401639344	0.336856187	4.07.09	58.6	9	M	.	6	98.2	6	19
1480	542	m	32.8	32.7	37.8	46.6	70.5	91	109.8	112.3	121.5	109.3	86.1	.	.	.	.	.	.	.	.	.	2.265243902	0.209291439	5.07.09	74.3	10	F	.	8	121.5	6	19
1481	450	m	22.8	26.9	33.7	46.2	56.2	65	73.6	80.1	84.4	99.5	91.4	79.9	69.3	.	.	.	.	.	.	.	2.671052632	0.315481961	5.07.09	60.9	11	F	.	9	99.5	5	19
1482	223	m	28.3	30.4	45.5	41	41.5	43.3	51.2	60.8	68.3	79.9	92.6	83.3	83	78.7	81.7	65.8	54	42.3	.	.	1.438162544	-0.104140259	10.07.09	40.7	15	F	.	10	92.6	6	19
1483	513	m	30.6	33.3	46.8	60	70.9	75.2	79.5	88.3	95.6	103.2	102.9	100.2	85.9	.	.	.	.	.	.	.	1.901960784	0.248461359	5.07.09	58.2	10	F	.	9	103.2	6	19
1484	762	k	26	.	27.2	35.3	42.7	47.4	62.8	74.8	82.3	85.5	93.6	94.1	100.4	92.6	.	.	.	.	.	.	2.496153846	0.260665991	3.07.09	64.9	12	M	.	12	100.4	5	16
1485	242	m	29.6	32.8	45.1	55.6	66	78.3	86.8	90.3	97.1	101.2	82.2	69	.	.	.	.	.	.	.	.	2.027027027	0.209300955	5.07.09	60	10	M	.	9	101.2	6	19
1486	698	m	26.6	29.2	36.8	44.1	55.9	65.1	82.4	88.7	98.1	98.5	101.4	71	.	.	.	.	.	.	.	.	2.34962406	0.180961937	5.07.09	62.5	10	M	.	10	101.4	7	18
1487	658	k	29.8	29.9	35.7	40.1	40.3	61.4	84.9	94.7	89.3	91.1	103.3	110.9	92.2	.	.	.	.	.	.	.	2.194630872	0.116225646	3.07.09	65.4	11	F	.	11	110.9	7	15
1488	374	m	29.2	36.4	48	64.2	83	95.8	114.8	126.4	137.1	128.3	131.5	100.6	.	.	.	.	.	.	.	.	2.941780822	0.2908022	4.07.09	85.9	10	F	.	8	137.1	5	19
1489	349	k	27.5	32.8	.	41	46.4	57.1	61.2	76.1	86.1	87.6	88.8	90.4	98.8	92.3	82.8	65.6	.	.	.	.	1.945454545	.	10.07.09	53.5	13	F	.	12	98.8	7	20
1490	448	k	27.5	29.8	43.3	.	56.3	67.7	81.9	90	92	97	111.5	102.7	108.4	99.2	90.1	75.7	.	.	.	.	2.301818182	.	9.07.09	63.3	13	F	.	10	111.5	6	20
1493	723	m	30.1	.	42.3	51.2	67	76.7	91.3	112.7	118.2	125.8	123.3	110.2	91.3	.	.	.	.	.	.	.	2.737541528	0.190952446	2.07.09	82.4	11	F	.	9	125.8	5	16
1494	510	m	30.1	33.8	51.6	59.9	75.4	80.3	90.3	115	125.1	138.7	131.2	115.5	98.3	.	.	.	.	.	.	.	2.853820598	0.149154833	5.07.09	85.9	11	F	.	9	138.7	8	16
1495	549	m	31.7	31.5	43.4	51.4	64.7	76.6	81.3	92.1	94.7	102.4	99.9	92.5	73.1	.	.	.	.	.	.	.	1.984227129	0.169178731	4.07.09	62.9	11	M	.	9	102.4	5	18
1497	207	m	26.3	28.1	36.1	51.3	58.1	70.9	79.6	93.9	103.7	106.5	111.8	90.4	77.9	.	.	.	.	.	.	.	2.673003802	0.351397887	5.07.09	70.3	11	F	.	10	111.8	6	18
1498	626	m	24.1	26.2	34.2	43.4	61.4	77.5	78.4	90.7	85.3	80.1	69.2	.	.	.	.	.	.	.	.	.	2.365145228	0.238233797	3.07.09	57	9	M	.	7	90.7	6	18
1499	285	m	23.9	31.4	38.5	43.1	58.6	62.3	67.1	79.6	88.6	93	85.4	78.1	64.1	.	.	.	.	.	.	.	2.372384937	0.112864756	5.07.09	56.7	11	M	.	9	93	6	18
1500	443	m	26.7	24.8	34.5	48.2	64.1	80.9	92.2	99.4	103.3	92.1	79.1	.	.	.	.	.	.	.	.	.	2.565543071	0.334399697	6.07.09	68.5	9	M	.	8	103.3	8	19
1501	743	m	25.8	32.8	40.8	54.1	70.5	79.6	80	81	86.5	75	63.8	.	.	.	.	.	.	.	.	.	2.178294574	0.282152104	3.07.09	56.2	9	M	.	8	86.5	6	18
1502	397	m	31.8	29.9	39	48.4	64.9	77.3	96.5	112.6	120.3	121.6	131.3	138.2	138.5	124.7	102.9	.	.	.	.	.	2.635220126	0.215938168	8.07.09	83.8	13	F	.	12	138.5	7	18
1503	531	m	26.5	26.1	37.5	47.9	63.5	74	77.9	83.1	84.5	85.1	80	72.8	61.7	.	.	.	.	.	.	.	1.758490566	0.244774571	3.07.09	46.6	11	M	.	9	85.1	6	16
1504	689	m	28.4	26.3	39.9	56.1	74.1	89.7	93.8	101.1	114.3	121.7	115.8	115.4	118.2	101.8	86.3	.	.	.	.	.	2.580985915	0.340759489	10.07.09	73.3	13	F	.	9	121.7	8	19
1505	299	m	26.2	26.9	33.8	49.8	62.1	73.8	80.6	90.4	109.7	108.3	89.4	72.4	.	.	.	.	.	.	.	.	2.381679389	0.387554182	3.07.09	62.4	10	M	.	8	109.7	6	17
1506	443	m	27.9	24.9	36.4	51.3	62.7	78	87.2	92.2	106.8	107.3	101.9	113.8	94.2	82.2	.	.	.	.	.	.	2.64874552	0.343121978	7.07.09	73.9	12	F	.	11	113.8	7	18
1508	625	m	22.6	.	30.5	41.2	58.2	67.9	83	94.4	108.1	95.7	77.7	72.7	.	.	.	.	.	.	.	.	3.07079646	0.300711573	1.07.09	69.4	10	M	.	8	108.1	6	15
1509	860	m	32.5	30.9	43	55.2	69.5	91.6	102.8	123.5	133.5	134.8	134.7	112.3	97.5	.	.	.	.	.	.	.	2.572307692	0.249762838	6.07.09	83.6	11	F	.	9	134.8	8	17
1510	223	m	26.2	25	32	48.6	56.5	67.6	80.9	102	103.4	100.3	95.2	89.7	77.7	.	.	.	.	.	.	.	2.492366412	0.417887628	3.07.09	65.3	11	F	.	8	103.4	6	16
1511	858	m	.	21	32	42.2	59.2	56	55.6	79.8	91.2	94	81.4	66.2	.	.	.	.	.	.	.	.	.	0.276684318	4.07.09	57.8	10	M	.	9	94	5	19
1512	431	m	21.6	21	30.3	37.1	45.7	69	69.4	71.1	75.2	70.8	57.1	52.9	.	.	.	.	.	.	.	.	2.407407407	0.202469257	5.07.09	52	11	M	.	8	75.2	8	16
1513	657	m	26.4	33.3	43.8	58.1	66.5	85.4	86.1	99.6	105.7	94.4	78.6	.	.	.	.	.	.	.	.	.	2.606060606	0.282531846	4.07.09	68.8	9	M	.	8	105.7	5	20
1514	292	k	26.4	27.2	28.2	30.9	32.7	52.2	68.6	73.9	78.8	86.1	91.2	92.1	79.8	62.7	.	.	.	.	.	.	2.079545455	0.091434206	7.07.09	54.9	12	M	.	11	92.1	5	20
1515	823	m	31.4	29.7	34.4	45	59	72	94.7	102.8	113	130.7	129.1	116.4	88.7	.	.	.	.	.	.	.	2.340764331	0.268605925	6.07.09	73.5	11	F	.	9	130.7	5	20
1516	536	m	24.8	.	34	52.5	73.6	71.3	81.8	95.2	103.1	118.3	117.4	108.1	.	.	.	.	.	.	.	.	3.028225806	0.434452645	1.07.09	75.1	10	F	.	9	118.3	5	16
1517	351	m	27	26.3	41.2	51.5	65.8	84.2	91.6	103.2	118.6	100.8	84.2	.	.	.	.	.	.	.	.	.	2.644444444	0.223143551	1.07.09	71.4	9	F	.	8	118.6	6	16
1518	678	m	23.3	21.4	26.5	44.4	54.7	64.7	82.7	82	83.9	85.8	75.8	68.7	.	.	.	.	.	.	.	.	2.532188841	0.516094736	3.07.09	59	10	M	.	9	85.8	6	17
1519	645	m	26.1	24.5	39.9	48.8	58.8	66.6	80.6	89.2	96.6	100.7	96.6	76.6	.	.	.	.	.	.	.	.	2.475095785	0.201353989	4.07.09	64.6	10	M	.	9	100.7	6	18
1520	434	k	31.1	31.3	44.7	57.8	60.4	64.9	73.6	87	98.3	99.1	114.1	105.5	94.3	76.5	.	.	.	.	.	.	2.186495177	0.257015274	5.07.09	68	12	F	.	10	114.1	6	17
1522	218	k	.	26.2	36.6	34.9	34.1	34.2	46.5	63.8	74.9	88.6	89.6	83.4	82	64.2	.	.	.	.	.	.	.	-0.047561411	6.07.09	55.9	12	M	.	10	89.6	6	18
1523	534	k	27.5	25.6	26.8	29.9	33.5	56	67.4	79.4	80.2	86.2	101.4	101.2	102.4	91.2	76.1	.	.	.	.	.	2.309090909	0.109456593	8.07.09	63.5	13	F	.	12	102.4	6	19
1525	876	k	37.2	37.6	38.9	39	40.7	64.7	89.7	100.4	112.5	105.9	102.7	108.6	107.1	97.8	89.4	85.8	70.3	.	.	.	1.575268817	0.002567396	10.07.09	58.6	15	F	.	8	112.5	7	18
1526	758	k	31.1	31.2	31.4	34	37.1	55	76.9	88	87.2	89.4	99.7	108	108.7	101.6	100.6	87.4	73.8	.	.	.	1.922829582	0.079552632	10.07.09	59.8	15	F	.	12	108.7	9	16
1527	690	m	29.1	27.8	40.4	57.2	70.8	93.4	97.8	120.7	126.7	129.6	145.2	121.6	107	.	.	.	.	.	.	.	3.271477663	0.347724113	6.07.09	95.2	11	F	.	10	145.2	6	19
1528	616	k	27.2	32.3	34.2	39.3	41.6	60.3	71.3	82.7	85.7	93.8	99.8	97.6	98	85.5	70.9	.	.	.	.	.	2.183823529	0.138998875	8.07.09	59.4	13	F	.	10	99.8	5	20
1529	658	k	32.3	30	32.2	50.2	67.2	85.7	83	85.5	84.5	109.2	111.8	108.4	.	77.5	.	.	.	.	.	.	2.027863777	0.444048574	9.07.09	65.5	12	F	.	10	111.8	7	20
1530	248	k	25.3	28.1	38.3	43.6	47.7	55.1	60.3	79.8	85.9	85.4	91.3	86.8	78.5	62	.	.	.	.	.	.	2.201581028	0.129607254	5.07.09	55.7	12	M	.	10	91.3	6	17
1531	549	m	22.6	21.3	28.3	36.7	49.6	69	72.5	88.4	109.2	112.9	113.7	123.1	124.5	107	84.9	.	.	.	.	.	3.39380531	0.25991495	5.07.09	76.7	13	F	.	12	124.5	5	17
1532	849	k	21.1	21.9	23.8	22.5	27.4	43.3	64.4	67.6	65.9	70.6	79.7	77.4	73.9	62.6	.	.	.	.	.	.	2.436018957	-0.056170271	7.07.09	51.4	12	M	.	10	79.7	5	20
1534	361	m	26.5	28.3	35.7	49.4	67.4	82.4	89.6	98.9	110.8	128.5	129.1	110.9	96.3	.	.	.	.	.	.	.	3.143396226	0.324799735	3.07.09	83.3	11	F	.	10	129.1	5	17
1535	702	m	29.4	28.7	41.5	58	70	88.8	94.6	102.9	99.8	111.5	97.5	.	.	.	.	.	.	.	.	.	2.448979592	0.334749583	1.07.09	72	9	F	.	9	111.5	5	17
1536	645	m	23.2	20.4	25.1	39.5	52.2	58.7	78.4	78.4	93.3	97.8	96.8	76.3	.	.	.	.	.	.	.	.	2.689655172	0.453432826	3.07.09	62.4	10	M	.	9	97.8	6	17
1537	825	m	30.1	30.3	41.2	54.9	67	98.8	107.4	110.7	113.9	130.7	126.1	109.8	91.5	.	.	.	.	.	.	.	2.627906977	0.287075092	6.07.09	79.1	11	F	.	9	130.7	7	18
1538	220	m	30.3	28.8	36	44.2	66.5	82.8	94.6	114.3	124	137.8	124.5	107.9	87.7	.	.	.	.	.	.	.	2.396039604	0.205205851	6.07.09	72.6	11	F	.	9	137.8	6	19
1539	542	m	28.2	24.9	32.4	42.7	56.3	63.1	92.1	101.7	100.7	115.2	127.8	81.9	.	.	.	.	.	.	.	.	2.429078014	0.276040497	3.07.09	68.5	10	F	.	10	127.8	6	17
1541	374	m	28.5	34.7	45.1	55.9	66.5	83.9	90.2	106	113.5	131.7	123.2	106.4	89	.	.	.	.	.	.	.	2.687719298	0.214682134	6.07.09	76.6	11	F	.	9	131.7	6	19
1542	450	k	32.1	35.4	46.9	44.9	46.2	47.6	48.4	47.6	45.6	51.6	69.2	78.3	81.8	87.4	93	95.7	73.1	.	.	.	1.813084112	-0.043579881	9.07.09	58.2	15	F	.	15	95.7	5	19
1543	448	m	28.3	38.6	45.6	60.9	76	90.7	97.9	108.8	119	115.3	108.8	84.6	.	.	.	.	.	.	.	.	2.572438163	0.289325458	5.07.09	72.8	10	F	.	8	119	6	19
1544	592	k	27.8	30.5	28.8	30.5	32.4	46.9	68.2	73.4	82.8	91.6	97.7	92.2	106.7	111.8	101.9	86.2	73.1	.	.	.	2.258992806	0.057351296	10.07.09	62.8	15	F	.	13	111.8	6	19
1545	768	m	20.6	20.6	30.5	36	47.5	54.2	58.6	65.8	76.4	75.3	82.1	83.7	72.8	56.9	.	.	.	.	.	.	2.495145631	0.165792255	5.07.09	51.4	12	M	.	11	83.7	5	18
1546	212	m	24.9	23.8	26.3	32.4	41	55.6	67.9	80.5	90.4	99.4	97.9	82.8	72	.	.	.	.	.	.	.	2.477911647	0.208589484	6.07.09	61.7	11	M	.	9	99.4	7	18
1547	615	m	29.6	28.4	34.6	44.2	58.6	71.7	88.4	91.7	109.1	119.8	115	111.1	87.4	.	.	.	.	.	.	.	2.493243243	0.244871107	3.07.09	73.8	11	F	.	9	119.8	6	16
1548	460	m	29.2	26.8	33.9	49	65.7	76.2	90.9	114.3	116.3	126.3	111.6	88.4	.	.	.	.	.	.	.	.	2.592465753	0.368405284	3.07.09	75.7	10	F	.	9	126.3	6	17
1549	492	m	24.7	23.2	31.6	42	50.7	63.1	73.9	91.6	88.8	91.5	77.1	68.7	.	.	.	.	.	.	.	.	2.384615385	0.284512498	3.07.09	58.9	10	M	.	7	91.6	6	17
1550	590	k	31.6	29.8	35.7	41.8	40.2	43.9	46.9	58.7	77.4	87.3	96.6	100.5	102	94.3	85.3	72.6	.	.	.	.	1.958860759	0.157745651	7.07.09	61.9	14	M	.	12	102	5	18
1551	870	k	23.7	24.7	29	36	35.1	37.3	39.8	42.9	55.5	69.8	84.8	86.7	89	93.9	81.8	80.6	65.8	.	.	.	2.417721519	0.216223108	7.07.09	57.3	15	M	.	13	93.9	6	16
1553	392	m	25.8	24.5	29	40.8	53.4	69.1	79.2	87.3	98.8	105.1	98.5	94.6	80.8	.	.	.	.	.	.	.	2.720930233	0.341386251	3.07.09	70.2	11	M	.	9	105.1	5	17
1554	268	k	.	27	33.3	35.2	37.4	58.6	69.4	82.4	88.7	89.3	94	82.5	60.3	.	.	.	.	.	.	.	.	0.055488686	5.07.09	55	11	M	.	10	94	7	17
1555	287	m	23.3	.	28.5	41.3	53.1	75.6	78.8	91.4	95	98.4	75.1	.	.	.	.	.	.	.	.	.	2.708154506	0.370958413	30.06.09	63.1	9	M	.	9	98.4	5	16
1556	723	m	23	28.2	38.2	51.6	63.1	71.9	92.8	96.5	111.2	99.7	79.4	.	.	.	.	.	.	.	.	.	3.056521739	0.300686157	3.07.09	70.3	9	M	.	8	111.2	6	18
1557	728	k	30.1	26.1	39.5	52	48.1	46.6	45.5	58.4	76.1	89.5	101.8	102.4	98.7	84.2	71.5	.	.	.	.	.	2.043189369	0.274943047	6.07.09	61.5	13	M	.	11	102.4	6	17
1558	312	m	23.9	22.8	31.1	41.4	50.4	58.6	75.5	92.8	85.7	80.5	67.1	.	.	.	.	.	.	.	.	.	2.489539749	0.286073062	3.07.09	59.5	9	M	.	7	92.8	7	17
1559	215	m	29.6	33.2	50.7	69.5	85.6	90.5	93	113.2	121.6	118.3	91.6	80.7	.	.	.	.	.	.	.	.	2.638513514	0.315400842	3.07.09	78.1	10	F	.	8	121.6	6	17
1560	747	m	26.1	24.7	34.3	41.4	55.5	66.4	84.1	93.7	97.8	99.7	86.9	72.7	.	.	.	.	.	.	.	.	2.363984674	0.188135527	4.07.09	61.7	10	M	.	9	99.7	8	16
1561	774	m	25.7	24.5	30.7	48.2	57.6	75	89.4	99.3	108.3	107.9	95.9	81.7	.	.	.	.	.	.	.	.	2.6692607	0.451096366	4.07.09	68.6	10	M	.	8	108.3	9	15
1562	363	m	31.7	21.9	27.4	36.9	52.3	62	74.4	89	106.2	98.3	96.6	93.1	77.9	.	.	.	.	.	.	.	2.14511041	0.297668538	3.07.09	68	11	F	.	8	106.2	5	17
1564	459	m	21.9	23	28.4	33.4	51.1	68.7	72.6	85.6	94.4	98.5	93.4	.	.	.	.	.	.	.	.	.	2.917808219	0.162166755	4.07.09	63.9	9	F	.	9	98.5	6	19
1565	241	m	21.7	21.5	27.1	33.4	40.6	46.1	57.6	67.8	75	79.9	79.6	81.9	68.7	60.5	.	.	.	.	.	.	2.428571429	0.209022172	7.07.09	52.7	12	M	.	11	81.9	7	18
1566	598	m	24.1	23.3	34.7	43.9	64	72.9	81.6	94.1	93.7	70.4	64.8	.	.	.	.	.	.	.	.	.	2.626556017	0.235174633	1.07.09	63.3	9	M	.	7	94.1	6	16
1567	513	m	27.5	25.3	32.1	40.3	47.4	56.6	69.7	87	97.6	107.4	103.2	89.3	76.3	.	.	.	.	.	.	.	2.44	0.227495439	6.07.09	67.1	11	M	.	9	107.4	6	19
1568	749	m	25.6	24.9	32	39.1	54.7	59.8	68.7	84.7	91.7	85.5	77.7	67.6	.	.	.	.	.	.	.	.	2.37890625	0.200386564	3.07.09	60.9	10	M	.	8	91.7	6	17
1570	550	m	37	34.5	45.8	62.3	80.8	102	117.3	130.7	132.2	141.4	125	94.7	.	.	.	.	.	.	.	.	2.262162162	0.307677335	3.07.09	83.7	10	F	.	9	141.4	6	17
1571	762	k	32.8	31.1	43.4	57.3	71.6	87.8	100.1	104.9	119.3	118.9	123.3	122.1	118.4	110.4	92.5	.	.	.	.	.	2.37804878	0.277841183	6.07.09	78	13	F	.	10	123.3	5	18
1572	699	m	23.3	.	32.2	45.5	60.8	74.5	91.4	93.6	98.5	94.2	71.9	.	.	.	.	.	.	.	.	.	2.652360515	0.345745873	30.06.09	61.8	9	M	.	8	98.5	5	16
1573	230	m	22.1	20.2	28.2	39	50.6	58.5	64.8	81.4	80	82	86.2	76.1	65.6	.	.	.	.	.	.	.	2.556561086	0.324239668	4.07.09	56.5	11	M	.	10	86.2	7	16
1574	851	m	37.4	25.8	35.7	54.5	73.8	85.7	98.1	101.5	106.9	78.1	.	.	.	.	.	.	.	.	.	.	1.86631016	0.423050013	30.06.09	69.8	8	M	.	8	106.9	5	17
1575	689	m	29	35.6	54.4	78	101.3	102.7	119.3	120.5	134.5	119	98	.	.	.	.	.	.	.	.	.	2.979310345	0.360344673	7.07.09	86.4	9	F	.	8	134.5	8	20
1576	369	m	28.9	27.6	36.1	59.9	69.5	79.8	96	107.6	107.9	89.6	90.9	.	.	.	.	.	.	.	.	.	2.446366782	0.50638364	2.07.09	70.7	9	M	.	8	107.9	7	16
1577	355	m	21.7	.	31.7	47.5	61.6	59.5	74.6	82.8	86	85.8	65.9	.	.	.	.	.	.	.	.	.	2.728110599	0.40441303	30.06.09	59.2	9	M	.	8	86	5	16
1579	489	m	24.8	28.3	37.8	45.6	65.6	78	91.2	102.7	105.7	103.6	76.7	.	.	.	.	.	.	.	.	.	2.810483871	0.187598614	5.07.09	69.7	9	M	.	8	105.7	7	19
1580	737	k	.	30.4	42.4	56.5	66.9	77.9	88.2	97.5	99.9	111	118.4	121.2	116.4	115.8	99.3	88.2	.	.	.	.	.	0.287092276	8.07.09	75	14	F	.	11	121.2	7	17
1581	463	k	26.2	33.5	41.2	47.4	57.4	65.8	70.9	79.1	88.2	92	97.3	86.8	67.3	.	.	.	.	.	.	.	2.190839695	0.140183972	4.07.09	57.4	11	M	.	10	97.3	6	17
1582	626	m	23.2	24.5	31.9	46.4	54.9	70.6	75.9	91.8	79.4	77.9	62.7	.	.	.	.	.	.	.	.	.	2.396551724	0.374693449	2.07.09	55.6	9	M	.	7	91.8	6	17
1584	349	m	24.6	23.4	28.7	37.5	48.9	56.8	64.5	78.9	82.3	78.7	78.3	60.4	.	.	.	.	.	.	.	.	2.264227642	0.26744381	5.07.09	55.7	10	M	.	8	82.3	7	18
1585	649	m	23	25.9	43.4	51.2	58.6	72.2	92.1	96.5	97.3	92.3	72.8	.	.	.	.	.	.	.	.	.	2.686956522	0.165280091	3.07.09	61.8	9	M	.	8	97.3	6	18
1586	699	m	22	.	36.2	50.9	62	77.5	83.3	101.3	95.5	96	74.4	.	.	.	.	.	.	.	.	.	2.831818182	0.340803805	30.06.09	62.3	9	M	.	7	101.3	5	16
1588	764	k	28.5	34.7	52.2	69.8	80.3	90.3	95.1	96.2	110.9	106.1	92.1	77.6	.	.	.	.	.	.	.	.	2.350877193	0.290551515	3.07.09	67	10	M	.	8	110.9	5	18
1589	487	m	23.1	25	32.1	50.7	65.2	76.8	85.5	93.2	88.7	69.3	.	.	.	.	.	.	.	.	.	.	2.584415584	0.45706988	1.07.09	59.7	8	M	.	7	93.2	6	17
1590	207	m	27.8	26.1	33.5	43.2	61.3	67	78.3	95.8	100.3	100.9	90.7	71.9	.	.	.	.	.	.	.	.	2.244604317	0.254295056	2.07.09	62.4	10	M	.	9	100.9	6	16
1591	276	m	26.2	25.5	28.8	41.9	50.9	60.1	77.4	77.2	82.6	90.2	87.5	75.3	63.7	.	.	.	.	.	.	.	2.259541985	0.37491044	5.07.09	59.2	11	M	.	9	90.2	7	17
1593	425	m	25.4	24.7	33.2	39.8	53.8	57.1	60.7	78.7	88.4	95.2	87.2	66.8	.	.	.	.	.	.	.	.	2.295275591	0.181317036	3.07.09	58.3	10	M	.	9	95.2	5	18
1594	272	m	24.1	23.5	27	35.9	43	57.9	68.3	79	82.3	87.7	78.6	65.9	.	.	.	.	.	.	.	.	2.348547718	0.284900429	4.07.09	56.6	10	M	.	9	87.7	6	18
1595	446	m	24.6	.	32.8	45	62.3	86.6	92.3	98.8	90.8	79.6	.	.	.	.	.	.	.	.	.	.	2.723577236	0.316233974	29.06.09	67	8	M	.	7	98.8	6	15
1596	510	m	.	30.6	45.5	57.1	73.4	89.2	102.6	125	118.9	127.5	116.7	94.1	.	.	.	.	.	.	.	.	.	0.227091791	4.07.09	77.7	10	F	.	9	127.5	8	16
1597	747	k	33.2	29.6	48	56.6	62.2	81.2	86.2	99.9	99.9	100.4	98.1	87.1	72.2	.	.	.	.	.	.	.	1.870481928	0.164807974	6.07.09	62.1	11	M	.	9	100.4	8	17
1598	874	m	25.4	22.6	29.6	39.2	48.3	69.8	86.2	101.7	112.2	123.4	125.6	122.5	104.9	87.3	.	.	.	.	.	.	3.043307087	0.280902385	7.07.09	77.3	12	F	.	10	125.6	6	19
1599	747	m	31.3	29.4	37	47.9	61.7	76.8	98.9	108.5	111.3	122.1	123	119.7	118.9	92	.	.	.	.	.	.	2.559105431	0.258197592	7.07.09	80.1	12	F	.	10	123	8	17
1600	616	m	25.8	30	37.3	57.3	68	81.9	88	99.2	115.2	122.8	105.6	82.5	.	.	.	.	.	.	.	.	2.782945736	0.429307297	5.07.09	71.8	10	F	.	9	122.8	5	20
1601	828	k	29.1	29.4	38	43.4	64.4	75.4	86.3	100.3	104.6	98.1	73.7	.	.	.	.	.	.	.	.	.	2.178694158	0.132873281	2.07.09	63.4	9	M	.	8	104.6	5	18
1602	615	m	28.3	33	49.1	63.8	78.3	91.9	112.4	111	123	117.9	120	94.4	.	.	.	.	.	.	.	.	3.003533569	0.261894156	4.07.09	85	10	F	.	8	123	6	18
1603	241	m	26	23.4	32.1	39.7	53.8	57.7	70.1	85.3	96.8	100.7	88	76.9	.	.	.	.	.	.	.	.	2.619230769	0.212495158	3.07.09	68.1	10	M	.	9	100.7	7	16
1604	212	m	30.9	31	44.5	63	79.8	93.6	117.8	122	123.4	130	96.3	81.5	.	.	.	.	.	.	.	.	2.59223301	0.347645537	8.07.09	80.1	10	F	.	9	130	7	21
1605	768	m	24.3	23.2	32.9	42.5	55.5	70.2	84.9	88.9	.	103.2	103.1	79.9	.	.	.	.	.	.	.	.	2.930041152	0.256031418	2.07.09	71.2	10	M	.	9	103.2	5	17
1606	599	m	28.4	36	52	69.3	79.2	91.5	114.3	100.8	83.6	.	.	.	.	.	.	.	.	.	.	.	2.507042254	0.287201188	29.06.09	71.2	8	M	.	6	114.3	6	17
1607	858	m	27	.	42.8	51	76.4	97.3	96.7	104.4	100.8	77.8	.	.	.	.	.	.	.	.	.	.	2.533333333	0.17528753	29.06.09	68.4	8	M	.	7	104.4	5	16
1608	657	m	28	25.2	36.6	.	62.5	76.4	87.8	94.2	100.3	97.4	78.1	.	.	.	.	.	.	.	.	.	2.639285714	.	1.07.09	73.9	9	M	.	8	100.3	6	16
1610	645	m	29.7	35.5	51.7	59	74.5	92.5	102.8	104.5	79.4	.	.	.	.	.	.	.	.	.	.	.	2.232323232	0.132079662	1.07.09	66.3	7	M	.	7	104.5	6	18
1611	448	m	25	27.2	41.5	52.3	67.8	71.8	85.7	93.5	103.7	95.5	96	77.7	.	.	.	.	.	.	.	.	2.796	0.231302944	4.07.09	69.9	10	M	.	8	103.7	6	18
1612	758	m	21.7	22.7	27	33.5	42.8	54.3	66	65.3	79.9	81.9	87.3	84.4	77.3	65.6	.	.	.	.	.	.	2.976958525	0.215708573	5.07.09	64.6	12	M	.	10	87.3	6	17
1613	230	k	28.9	28.5	35.9	46.9	68.3	90.8	104.3	111.6	114	121.8	126.2	126	119.3	97.7	.	.	.	.	.	.	2.871972318	0.26728038	8.07.09	83	12	F	.	10	126.2	7	19
1614	363	m	34.8	32.4	37.5	47.5	58.6	77.6	106.5	119.4	133.3	133.4	142.4	151	127.7	102.8	.	.	.	.	.	.	2.818965517	0.236388778	5.07.09	98.1	12	F	.	11	151	5	18
1616	220	m	28.8	33.2	52.3	66.4	83.2	100.6	102.9	116.4	126.1	137	120.4	100.3	.	.	.	.	.	.	.	.	3.0625	0.238700685	4.07.09	88.2	10	F	.	9	137	6	18
1617	658	m	26.7	31.2	41.6	47.4	58	67.8	72.7	95.5	107.9	120.2	118.7	98.6	80.5	70.1	.	.	.	.	.	.	2.595505618	0.130522061	5.07.09	69.3	12	F	.	9	120.2	7	16
1618	211	m	22.7	26.6	35	47.9	63.3	76.1	78.4	84.3	93.6	97.4	.	100.4	80.5	73.6	.	.	.	.	.	.	3.185022026	0.313767443	5.07.09	72.3	12	M	.	11	100.4	6	17
1619	285	m	21.3	20	26.2	34.2	46.6	53.4	62.5	71	73.7	86.2	86.5	87.5	79.6	62.9	.	.	.	.	.	.	2.582159624	0.266466233	7.07.09	55	12	F	.	11	87.5	6	19
1620	479	m	28.3	30.7	41.1	50.3	60.9	74.8	84.8	99.8	109.3	97.1	74.6	.	.	.	.	.	.	.	.	.	2.402826855	0.201996956	2.07.09	68	9	M	.	8	109.3	5	18
1621	339	m	31.2	33.5	41.7	50.9	59.9	86.5	97.1	111	114.9	122.9	110.8	82.7	.	.	.	.	.	.	.	.	2.490384615	0.199361795	5.07.09	77.7	10	F	.	9	122.9	7	18
1622	428	m	22.8	27.2	42.4	50.5	61.5	83.5	100.3	91.3	104.6	98.4	75	.	.	.	.	.	.	.	.	.	2.995614035	0.174824974	5.07.09	68.3	9	M	.	8	104.6	7	19
1624	434	m	20.4	24	39.4	51.8	64.7	70.4	82.9	94.8	94.9	87	72	64.3	.	.	.	.	.	.	.	.	3.142156863	0.273624333	5.07.09	64.1	10	M	.	8	94.9	6	19
1625	698	m	28.7	32.8	42.1	64.7	75.8	86.2	99.1	109.8	120.7	117.7	107	90.5	.	.	.	.	.	.	.	.	2.763066202	0.429713461	4.07.09	79.3	10	F	.	8	120.7	6	18
1627	425	m	26.5	25	35.1	46.6	57.1	69.3	79.1	90.8	104.7	105.4	95.3	72.9	.	.	.	.	.	.	.	.	2.339622642	0.283399411	6.07.09	62	10	F	.	9	105.4	5	21
1628	361	m	31.6	35.5	46.3	57.8	76	77.9	96.6	112.1	127	136.4	138.8	123.8	102.7	.	.	.	.	.	.	.	2.768987342	0.221846815	4.07.09	87.5	11	F	.	10	138.8	5	18
1629	592	m	25.2	27.8	41.1	44.5	57	68	78.7	85.4	99.8	99.5	104.3	103.4	88.3	76.2	.	.	.	.	.	.	2.579365079	0.079481068	8.07.09	65	12	F	.	10	104.3	6	20
1630	624	m	26.6	32.6	39.8	56.6	67.4	67.9	73.2	93.1	94.7	92	99.8	94.3	86.3	71.8	.	.	.	.	.	.	2.266917293	0.352142073	7.07.09	60.3	12	F	.	10	99.8	6	19
1631	849	m	26.4	30.7	39.8	52.7	56.4	67	81.8	84.2	87.8	85.3	69.9	.	.	.	.	.	.	.	.	.	2.348484848	0.280748543	5.07.09	62	9	M	.	8	87.8	6	20
1632	825	m	23.3	29.3	41.4	53	69.7	79	92.3	93.9	91.4	69.9	.	.	.	.	.	.	.	.	.	.	2.712446352	0.247011033	2.07.09	63.2	8	M	.	7	93.9	8	16
1633	700	m	33.2	33	43.7	55.3	71.5	90.3	104.8	110.1	128.7	130.9	145.5	133.5	118.5	99.7	.	.	.	.	.	.	2.605421687	0.235424806	6.07.09	86.5	12	F	.	10	145.5	6	18
1634	536	m	29.3	30	48.3	66	.	98.5	120.3	121.9	124.3	107.9	94.6	85.5	.	.	.	.	.	.	.	.	2.778156997	0.312223181	4.07.09	81.4	10	F	.	8	124.3	6	18
1635	223	m	28.3	32.4	34	50.5	64.8	68.5	77.4	79.7	92	98.4	90.1	75.7	.	.	.	.	.	.	.	.	2.346289753	0.395612812	3.07.09	66.4	10	M	.	9	98.4	6	17
1636	625	m	23.5	26.6	36.7	45.8	50.3	62.1	72.7	89.1	93.4	100.7	100	87.1	74.6	.	.	.	.	.	.	.	2.838297872	0.221507336	6.07.09	66.7	11	M	.	9	100.7	6	19
1637	397	m	24.7	30.8	36.9	42.8	51.7	62.8	78.1	79.3	89.8	91.1	91.4	80.7	68.1	.	.	.	.	.	.	.	2.44534413	0.148326552	7.07.09	60.4	11	M	.	10	91.4	7	19
1638	420	m	27.6	28.4	38.5	47.6	64.3	70.3	84.8	90.4	104.1	108.4	102.7	109.8	90.2	.	.	.	.	.	.	.	2.811594203	0.21217452	5.07.09	77.6	11	F	.	11	109.8	6	18
1639	355	m	25.1	24.4	43.3	67.4	.	76.2	80.3	92.4	92.2	88.4	75	.	.	.	.	.	.	.	.	.	2.701195219	0.442492383	2.07.09	67.8	10	M	.	7	92.4	5	17
1640	815	m	23.2	23.8	32.1	42.9	50.2	59.3	75	86.4	81.1	77.2	63.5	.	.	.	.	.	.	.	.	.	2.521551724	0.290015796	1.07.09	58.5	9	M	.	7	86.4	6	16
1641	699	m	26.9	33.1	42.1	57.7	81.3	86.8	91.4	114.1	118.3	109	96.5	83.1	.	.	.	.	.	.	.	.	2.710037175	0.315209433	4.07.09	72.9	10	F	.	8	118.3	5	19
1642	295	m	25.2	30.9	38.3	46.1	57.3	72.6	83.8	87.3	100.2	97.3	87.9	67.5	.	.	.	.	.	.	.	.	2.412698413	0.185363054	6.07.09	60.8	10	M	.	8	100.2	5	21
1643	749	m	27	33.5	42.6	54	72.4	79.4	87.7	94.2	89	75.4	68.3	.	.	.	.	.	.	.	.	.	2.696296296	0.237129793	3.07.09	72.8	8	M	.	7	94.2	6	19
1644	457	k	26	34.4	51.2	67.3	83.4	88.7	102.7	113	114.9	105.8	80.5	.	.	.	.	.	.	.	.	.	2.784615385	0.273420705	2.07.09	72.4	9	F	.	8	114.9	6	17
1646	287	m	19.9	25.1	36.2	47.6	60.7	72.8	88.9	89	71.2	.	.	.	.	.	.	.	.	.	.	.	3.226130653	0.273773642	29.06.09	64.2	8	M	.	7	89	6	17
1647	549	m	25.7	35.7	47	57.1	64.2	72.4	89.1	97.5	106.7	103	94.7	71.6	.	.	.	.	.	.	.	.	2.626459144	0.194656515	2.07.09	67.5	10	F	.	8	106.7	5	17
1648	215	k	27.8	27.8	40.2	52.4	63.9	69.2	71.9	81.9	90.2	93.4	81.8	72	.	.	.	.	.	.	.	.	2.205035971	0.265039596	3.07.09	61.3	10	M	.	9	93.4	6	17
1649	590	m	23.8	22.4	31.6	38	54.2	62.5	76.4	83.3	97.8	112.1	94.3	77.6	.	.	.	.	.	.	.	.	2.81512605	0.184429039	3.07.09	67	10	M	.	9	112.1	6	17
1651	598	m	26.8	27.2	35.2	47	55.9	67.5	70.9	80	87.6	96.1	103.4	101.8	73.5	.	.	.	.	.	.	.	2.335820896	0.289101519	5.07.09	62.6	11	F	.	10	103.4	6	18
1652	728	m	27.3	28.5	42.6	57.3	71.1	90.4	98.4	106.1	113.7	115	120.4	93.2	.	.	.	.	.	.	.	.	2.952380952	0.29644637	4.07.09	80.6	10	F	.	10	120.4	6	18
1653	463	m	24.7	27.2	38.2	53.6	63.8	76.4	85	85.8	82.6	75.9	61.4	.	.	.	.	.	.	.	.	.	2.327935223	0.338713552	1.07.09	57.5	8	M	.	7	85.8	6	17
1654	723	m	23	25.5	37.8	46.1	52.8	67.8	74.9	89.1	96.4	100.3	85.4	72.2	.	.	.	.	.	.	.	.	2.939130435	0.198503847	3.07.09	67.6	10	M	.	9	100.3	5	18
1655	678	m	26.4	25.7	37.3	49.3	58.1	74.5	80.7	93.7	94	77.8	66.5	.	.	.	.	.	.	.	.	.	2.34469697	0.278930754	1.07.09	61.9	9	M	.	8	94	6	16
1656	631	m	28.7	26.3	34.8	47.1	56.7	64.7	93.1	101.7	110.8	111.6	112.7	99	82	.	.	.	.	.	.	.	2.491289199	0.302655614	5.07.09	71.5	11	F	.	10	112.7	8	16
1657	357	m	33.2	41.2	60	73.7	100.4	105.7	111.6	120.4	131.2	115.1	98.4	.	.	.	.	.	.	.	.	.	2.560240964	0.205658237	3.07.09	85	9	F	.	8	131.2	6	18
1658	737	m	27.2	35.7	46.7	64.1	72.1	80.1	97.6	105.3	107.3	96.4	84.2	.	.	.	.	.	.	.	.	.	2.709558824	0.316700199	3.07.09	73.7	9	M	.	8	107.3	7	17
1660	265	m	28.3	25.2	26.2	29	28.9	33.9	39.7	43.5	49.1	49.3	48.6	48	48.1	45.4	47.4	52.4	45.1	34.9	.	.	0.925795053	0.101536419	10.07.09	26.2	16	F	.	15	52.4	6	18
1661	860	k	25.7	25.4	40.3	58.4	76.4	87.4	103.5	106.9	110.1	113.3	109.4	104.6	90.3	.	.	.	.	.	.	.	2.883268482	0.370964421	6.07.09	74.1	11	F	.	9	113.3	5	20
1662	268	m	25	25.4	37.2	49.2	50.6	61.7	74.8	90.2	93	96.9	84.1	71.2	.	.	.	.	.	.	.	.	2.524	0.279584862	4.07.09	63.1	10	M	.	9	96.9	8	16
1663	791	k	25.2	28	37.2	55.4	60.6	70.4	85.6	87.2	91.8	93.8	97	84.9	73.2	.	.	.	.	.	.	.	2.150793651	0.398270832	8.07.09	54.2	11	M	.	10	97	6	21
1664	697	m	35.1	37	51.2	76.4	88.7	102.7	126.4	129.2	136.5	127.7	104.1	92.7	.	.	.	.	.	.	.	.	2.515669516	0.400243164	2.07.09	88.3	10	F	.	8	136.5	5	17
1665	874	k	28.4	28	35.4	51.6	62.8	71.8	83.3	90.5	92.9	108.4	107	89	76	.	.	.	.	.	.	.	2.313380282	0.376809852	3.07.09	65.7	12	M	.	9	108.4	5	16
1666	241	m	25.7	32.6	41.2	50.7	62.8	70.9	84.4	90.7	94.3	92.9	88.2	69.9	.	.	.	.	.	.	.	.	2.354085603	0.207487654	5.07.09	60.5	10	M	.	8	94.3	7	18
1667	489	m	27.8	27.1	36.8	43.7	59	71.5	79.2	92.5	99.7	97.3	94.1	72.1	.	.	.	.	.	.	.	.	2.374100719	0.171850257	5.07.09	66	10	M	.	8	99.7	8	17
1668	531	k	28.5	27	35.7	46.9	56.3	72.3	90.2	103.6	99.8	114.3	102.6	78.5	.	.	.	.	.	.	.	.	2.501754386	0.272866987	5.07.09	71.3	10	M	.	9	114.3	6	19
1669	702	m	22	25.5	34.5	43	54.8	63.2	74.7	84.8	96.8	93.5	84.7	70.1	.	.	.	.	.	.	.	.	2.813636364	0.220240792	4.07.09	61.9	10	M	.	8	96.8	6	18
1670	487	k	20.9	24.4	34.5	46.3	58.4	61	69.7	73.4	74.8	78.3	80.2	81.4	77.8	68.8	60.9	.	.	.	.	.	2.66507177	0.294182637	9.07.09	55.7	13	M	.	11	81.4	6	20
1671	689	m	27.7	32.9	49.7	62.8	71.4	93.6	96.3	102	92.8	78.1	.	.	.	.	.	.	.	.	.	.	2.476534296	0.23395014	3.07.09	68.6	8	M	.	7	102	8	17
1672	851	m	30.3	32.5	42	67.7	75.8	89.9	104.4	113.5	133	130.7	144.4	132.2	104	.	.	.	.	.	.	.	2.99339934	0.477416562	5.07.09	90.7	11	F	.	10	144.4	5	19
1673	626	m	19	20.2	26.6	35.8	46.5	56.5	71.7	81.3	75.9	81.5	62.3	.	.	.	.	.	.	.	.	.	2.789473684	0.297036678	4.07.09	53	9	M	.	9	81.5	6	19
1674	450	m	20.3	26	38.7	50.5	67.1	84.3	89.2	95.7	94.6	75	.	.	.	.	.	.	.	.	.	.	3.251231527	0.266133736	1.07.09	66	8	M	.	7	95.7	5	18
1675	645	m	23.6	30.2	35	42.8	54.9	63.5	70.5	71.7	85.8	94.6	91.7	93.7	83	67.3	.	.	.	.	.	.	2.745762712	0.201190041	7.07.09	64.8	12	M	.	9	94.6	8	17
1676	292	m	21.3	.	36.3	45.1	61	68.5	79.3	89	73.6	62.7	.	.	.	.	.	.	.	.	.	.	2.685446009	0.217064505	29.06.09	57.2	8	M	.	7	89	5	16
1677	649	m	31	39.3	56.9	75	97.1	108.2	130.5	142.6	151.4	128	107	.	.	.	.	.	.	.	.	.	2.867741935	0.276192772	3.07.09	88.9	9	F	.	8	151.4	6	18
1678	446	m	27	30.7	36.3	48.7	75.3	89.1	104.5	88.3	76.6	.	.	.	.	.	.	.	.	.	.	.	2.525925926	0.293861289	29.06.09	68.2	7	M	.	6	104.5	6	16
1680	690	k	33.5	35	50	63.8	80.2	93.7	94.5	113.2	122.7	127.6	126	126.8	109.7	87.4	.	.	.	.	.	.	2.143283582	0.243730185	11.07.09	71.8	13	F	.	9	127.6	6	22
1681	550	m	30.1	27	32.6	51.6	61.9	72.9	88.9	101.3	103.6	117.1	112.5	108	92.3	81.9	.	.	.	.	.	.	2.617940199	0.459209384	5.07.09	78.8	12	F	dead	9	117.1	6	17
1682	412	k	27.5	25.6	36.2	51.2	70.8	77.9	93.9	101.9	111.2	104.4	85.3	73.5	.	.	.	.	.	.	.	.	2.356363636	0.346680413	3.07.09	64.8	10	M	.	8	111.2	6	17
1683	459	m	23.7	23.8	32.8	41.8	55.2	72.3	82	89.1	99.3	101.5	90.9	78	.	.	.	.	.	.	.	.	2.890295359	0.242467824	3.07.09	68.5	10	F	dead	9	101.5	6	17
1684	774	m	31.2	42.3	57	69	79.8	96.6	117.2	123.5	124.5	118.2	94.6	.	.	.	.	.	.	.	.	.	2.641025641	0.191055237	4.07.09	82.4	9	F	.	8	124.5	5	20
1685	374	k	21	26.5	33.1	46.5	54	61.4	81.2	92	105.8	103.9	106.8	103	86.7	74.7	.	.	.	.	.	.	3.047619048	0.33991903	6.07.09	64	12	M	dead	10	106.8	5	19
1686	513	m	31.4	38.5	55.7	74.7	95.6	118.4	125	125.1	140.9	118.4	99.8	.	.	.	.	.	.	.	.	.	2.687898089	0.293499945	5.07.09	84.4	11	F	.	8	140.9	6	18
1687	248	m	26.7	28.3	41.4	55	66.2	77.4	84.2	84.7	102.7	108.6	104.9	94.7	78	.	.	.	.	.	.	.	2.426966292	0.284052304	4.07.09	64.8	11	F	dead	9	108.6	5	18
1688	392	m	29.1	36.5	42.1	53.9	60.8	75.3	85.6	93.4	98.4	104.7	91.5	.	.	.	.	.	.	.	.	.	2.271477663	0.247082737	4.07.09	66.1	9	M	.	9	104.7	6	19
1689	332	m	28.4	30.4	41.1	49.4	62.2	81.8	97.1	105.7	125.8	126.8	117.3	94.5	82.3	.	.	.	.	.	.	.	2.563380282	0.183942303	7.07.09	72.8	11	F	dead	9	126.8	6	20
1691	349	m	25.6	30.4	39.4	51.1	58.5	70.4	72.7	84.2	93.1	98	82.1	66.8	.	.	.	.	.	.	.	.	2.4609375	0.260018681	5.07.09	63	10	F	dead	9	98	7	18
1693	876	m	25.5	33.7	40.4	59.3	63.6	74.3	90.2	105.7	107.7	100.8	88.8	77.1	.	.	.	.	.	.	.	.	2.662745098	0.383779521	4.07.09	67.9	10	M	dead	8	107.7	7	17
1694	764	m	25.4	32.9	40.7	58.7	78.2	92.6	109.7	114	128.8	116.2	92	.	.	.	.	.	.	.	.	.	3.196850394	0.366211634	1.07.09	81.2	9	F	.	8	128.8	5	17
1695	369	m	26.6	26	30	39.5	47.1	58	70.4	84.3	99.7	99.8	92.1	86	70.5	.	.	.	.	.	.	.	2.263157895	0.27510329	6.07.09	60.2	11	M	.	9	99.8	7	18
1696	870	m	23.6	26.4	28.7	35.1	44	51.1	67.8	77.7	88.8	86.1	84.1	81.1	62.9	.	.	.	.	.	.	.	2.444915254	0.201304008	5.07.09	57.7	11	M	.	8	88.8	6	18
1698	443	m	25.2	23	31.5	45.7	60.4	76.7	85.7	98.7	96	89.5	75.8	71.5	.	.	.	.	.	.	.	.	2.797619048	0.372110752	3.07.09	70.5	10	M	.	7	98.7	7	16
1699	626	m	24.2	26.9	42	53.5	68.5	71.1	76.6	95.1	95.1	93.2	74.6	.	.	.	.	.	.	.	.	.	2.632231405	0.242012036	4.07.09	63.7	9	M	.	7	95.1	6	19
1700	351	m	24.3	24.5	30.1	42.5	56.4	68.2	77.7	84.4	91.7	76.2	67.7	.	.	.	.	.	.	.	.	.	2.399176955	0.344978904	3.07.09	58.3	9	M	.	8	91.7	6	18
1701	420	m	26.1	31.5	46.8	65.7	68.9	72.7	86.6	87.3	103.4	91.8	72.1	.	.	.	.	.	.	.	.	.	2.432950192	0.339215723	30.06.09	63.5	8	M	.	8	103.4	6	16
1702	657	m	22.8	24.4	32.2	43.3	54.5	75.6	84	93.2	91	85.5	68.7	.	.	.	.	.	.	.	.	.	2.807017544	0.296186182	5.07.09	64	9	M	.	7	93.2	5	21
1703	698	m	23.9	25.2	44.1	54.4	66.8	77.8	76	91.3	104.7	100.4	103.6	106	80.8	.	.	.	.	.	.	.	2.531380753	0.209904371	16.07.09	60.5	12	F	.	11	106	7	27
1704	510	m	25.8	35.4	40	54.4	76.8	95.5	91.1	94.4	100	78.1	.	.	.	.	.	.	.	.	.	.	2.57751938	0.3074847	3.07.09	66.5	8	M	.	8	100	8	17
1705	397	m	24.8	23.5	32.7	40.7	50.3	66.4	80.3	95.1	92.8	99.9	100.2	79.4	.	.	.	.	.	.	.	.	2.802419355	0.218853015	3.07.09	69.5	10	M	.	10	100.2	7	16
1706	590	k	25.5	23.5	37	51	59.5	64.3	78.4	87.4	92.3	90.8	92.3	98.8	92.1	64.3	.	.	.	.	.	.	2.4	0.32090772	5.07.09	61.2	13	M	.	11	98.8	5	17
1707	536	m	29.7	28.5	40.3	55	67.8	72.6	95.2	104.8	109.2	108.2	96	77.1	.	.	.	.	.	.	.	.	2.222222222	0.310981716	2.07.09	66	10	F	.	8	109.2	5	17
1708	860	m	24.4	23.2	33.3	42.3	55.9	71.8	84.7	87	91.4	82.3	66.6	62.1	.	.	.	.	.	.	.	.	2.327868852	0.239229689	2.07.09	56.8	10	M	.	8	91.4	5	17
1709	361	k	33.6	31	40.5	51.8	60.6	77.4	89.4	94.8	104.9	115.5	115.3	123.3	135.6	125	134	116.8	92.3	.	.	.	2.226190476	0.246088175	10.07.09	74.8	15	F	.	12	135.6	5	20
1710	625	m	29.6	35.1	40.7	52.8	59.1	72.9	83.2	89.5	99.1	99.1	101.7	105.1	97.3	77.1	.	.	.	.	.	.	2.189189189	0.260283098	6.07.09	64.8	12	F	.	11	105.1	6	18
1711	374	m	31.2	36.4	49.7	61.4	76	99.8	106.3	109.6	117.5	127.4	123.4	119.8	.	.	.	.	.	.	.	.	2.644230769	0.211404902	4.07.09	82.5	10	F	.	9	127.4	6	18
1712	457	m	28.5	33.5	43.4	61.9	74.4	83.6	102.5	109.2	102.5	99.6	99.6	81.9	.	.	.	.	.	.	.	.	2.340350877	0.355060739	3.07.09	66.7	10	F	.	7	109.2	6	17
1713	550	m	30.8	41.6	59.1	78.5	88.6	103.2	119.4	134.1	133.9	119.8	95.7	.	.	.	.	.	.	.	.	.	2.769480519	0.2838677	2.07.09	85.3	9	F	.	7	134.1	6	17
1714	768	m	27.9	30.1	35.5	45.5	56.3	62.3	81.6	84.6	101.6	103.7	106	107.8	106.7	96.5	79.5	.	.	.	.	.	2.505376344	0.248179629	9.07.09	69.9	13	M	.	11	107.8	5	21
1715	849	m	27	.	33.3	44.4	62.5	81.4	96.4	110.1	117.9	121.7	103.2	82.3	74.5	.	.	.	.	.	.	.	2.581481481	0.287682072	4.07.09	69.7	13	F	.	9	121.7	5	16
1716	658	m	28.5	27.5	32.4	39.9	51.2	59.3	76.5	90.5	99.5	112.6	116.4	112.6	92.8	83.2	.	.	.	.	.	.	2.424561404	0.208217901	6.07.09	69.1	12	F	.	10	116.4	8	16
1717	211	k	26.4	32.4	42.3	50.5	61.6	64.8	71.9	88.8	100.1	97.1	102	93.3	85.2	71.8	.	.	.	.	.	.	2.310606061	0.17718625	11.07.09	61	12	M	.	10	102	8	21
1719	723	m	25.3	22.5	36.2	43.3	58.9	67.8	76.4	91.9	100.6	109.2	108.5	94	85.2	74.5	.	.	.	.	.	.	2.849802372	0.179093516	5.07.09	72.1	13	F	.	9	109.2	6	16
1720	678	m	29.5	31.2	41.2	48.3	63.9	78.4	83.4	89.7	106.4	104.1	108.3	110.5	93.6	83	.	.	.	.	.	.	2.386440678	0.158993304	6.07.09	70.4	12	F	.	11	110.5	6	18
1722	218	k	30.4	35.2	44.9	55.1	66.6	78.9	81.6	94.7	101.6	105.9	116.1	110	97.2	80.3	.	.	.	.	.	.	2.157894737	0.204711921	11.07.09	65.6	12	F	.	10	116.1	6	23
1723	312	k	26.6	24.2	27	32.7	43.9	53.6	63.2	78	84.9	90.9	93.9	93.6	101.6	90.8	68.9	.	.	.	.	.	2.105263158	0.191538212	9.07.09	56	13	F	.	12	101.6	7	19
1724	276	m	28.1	27.3	35.2	40.4	59	69.2	82.3	89.2	104.1	117.6	110.4	85	.	.	.	.	.	.	.	.	2.523131673	0.137783702	3.07.09	70.9	10	M	.	9	117.6	7	16
1727	312	m	26.7	25.5	39.8	47.7	62.5	68.1	82.5	84.7	97.4	93.1	85.4	73	.	.	.	.	.	.	.	.	2.348314607	0.181064486	3.07.09	62.7	10	M	.	8	97.4	7	16
1728	791	m	25.5	28.2	40.3	42.3	56.4	74.7	97.2	98.6	104.4	104.3	99.2	79.6	.	.	.	.	.	.	.	.	2.694117647	0.048435617	3.07.09	68.7	10	F	.	8	104.4	6	17
1729	212	m	24.6	25.8	32	41.6	52.4	67.9	74	78.7	88.9	93.3	85.4	70.5	.	.	.	.	.	.	.	.	2.56504065	0.262364264	4.07.09	63.1	10	M	.	9	93.3	8	16
1732	599	m	32.2	31.6	39.3	48.6	60.3	90.4	95	104.4	120.1	118.6	116.8	88.7	.	.	.	.	.	.	.	.	2.431677019	0.212399012	4.07.09	78.3	10	F	.	8	120.1	6	18
1734	858	k	43.7	37.9	45.9	55.8	63.8	80.8	80.7	89.7	96.8	95.5	107.7	116.7	102.9	94.7	82.3	.	.	.	.	.	1.542334096	0.195308752	7.07.09	67.4	12	F	.	11	116.7	5	20
1735	312	m	24.7	21.2	27.4	37.4	47	50.8	57.4	63.4	73	80.2	79.5	67.4	60.2	.	.	.	.	.	.	.	2.052631579	0.311127691	6.07.09	50.7	11	M	.	9	80.2	7	18
1736	649	m	32.6	33.4	40.9	53.8	61.1	74	81	97.2	105.7	107.7	110.8	97.4	78.8	.	.	.	.	.	.	.	2.107361963	0.274143404	6.07.09	68.7	11	M	.	10	110.8	6	19
1738	463	m	26.8	27.7	35.4	43.3	55.8	70.9	90.9	90.4	104.3	100.1	91.6	75.9	.	.	.	.	.	.	.	.	2.537313433	0.201440815	4.07.09	68	10	M	.	8	104.3	8	16
1739	624	m	27.9	25	35.7	43.5	55.7	65.1	83.1	94.2	95.9	100.9	82.4	70.5	.	.	.	.	.	.	.	.	2.17921147	0.197610249	3.07.09	60.8	10	M	.	9	100.9	6	17
1740	248	m	21.4	28.1	46.2	57.9	64.3	75	87.3	90.1	84.9	66.6	.	.	.	.	.	.	.	.	.	.	2.626168224	0.225737586	1.07.09	56.2	8	M	.	7	90.1	6	17
1742	851	m	31.4	29.7	34.8	53.1	61.8	77.2	84.3	104.4	112.3	116.7	118.6	113.9	88.9	.	.	.	.	.	.	.	2.238853503	0.422559541	7.07.09	70.3	11	F	.	10	118.6	5	21
1744	299	m	29.4	36	41.7	53.1	72.8	83.6	97.5	107	128.9	125	127.1	132.7	114.7	97.6	.	.	.	.	.	.	2.80952381	0.241675799	6.07.09	82.6	12	F	.	11	132.7	6	18
1745	697	k	.	24.1	35	38.2	42.3	42.3	60.8	73.1	90.4	90.3	94.5	91.3	77.2	66.1	.	.	.	.	.	.	.	0.087487454	6.07.09	53.3	12	F	.	10	94.5	6	18
1747	626	m	25.7	26.3	25.9	33.9	46.7	56.2	63.7	65.9	77.2	79.6	92.9	100.3	101.3	110.1	90.6	77.5	.	.	.	.	2.439688716	0.269172046	8.07.09	62.7	14	F	.	13	110.1	6	18
1748	312	k	25.5	26.5	32.4	42.9	66.7	76.2	85.3	91.6	94.1	85.2	66.3	.	.	.	.	.	.	.	.	.	2.266666667	0.280713403	4.07.09	57.8	9	F	.	8	94.1	7	18
1750	434	m	25.8	27.4	39.4	47.4	54	63.7	81.8	101.3	101.8	96.8	70.1	65.5	.	.	.	.	.	.	.	.	2.352713178	0.184856412	2.07.09	60.7	10	M	.	8	101.8	6	16
1751	392	m	25.1	26.3	31.2	28.6	37.4	55.3	67	63.2	69.3	80	87	88.5	93.6	75.2	67.5	.	.	.	.	.	2.258964143	-0.087011377	6.07.09	56.7	12	F	.	12	93.6	6	18
1752	431	m	25.1	23.2	40.4	54.6	61.3	79.9	84.1	90.6	100.5	82.6	65.2	.	.	.	.	.	.	.	.	.	2.330677291	0.301204098	3.07.09	58.5	10	M	.	8	100.5	5	18
1753	230	m	26.1	23.2	26.1	36.7	56.3	53.9	59.8	63.5	70.3	71.3	77.3	77	89.3	92.7	94.9	94	78.5	68.8	.	.	2.30651341	0.340841441	11.07.09	60.2	16	M	.	14	94.9	7	18
1754	241	m	22.2	20.6	23.6	30.4	41.4	63.5	63.2	66.5	79.7	78.4	80.5	76	69	.	.	.	.	.	.	.	2.355855856	0.253195896	5.07.09	52.3	11	M	.	10	80.5	7	17
1755	728	k	28.5	29.2	35	43.4	59.3	73.5	70.9	76.6	79.6	84	83	85.8	79.6	76.5	64.3	.	.	.	.	.	1.814035088	0.21511138	7.07.09	51.7	13	M	.	11	85.8	6	18
1757	758	k	26.3	23.2	29.3	48.7	53.2	56.9	63.1	76.9	91.5	93.9	99.8	111.1	107.1	113.5	108.5	101.8	81.3	.	.	.	2.543726236	0.508091514	11.07.09	66.9	15	F	.	13	113.5	6	20
1758	479	m	31.4	29.4	37	51	71.2	81.3	96.3	101.7	112.6	123.2	110.6	83.6	.	.	.	.	.	.	.	.	2.299363057	0.32090772	4.07.09	72.2	10	F	.	9	123.2	6	18
1759	689	k	25.4	30	38.2	50.6	62.6	72.5	82.1	89.3	101.8	106.4	107.9	95.7	97.8	68.2	.	.	.	.	.	.	2.208661417	0.281116061	11.07.09	56.1	12	F	.	10	107.9	8	21
1761	428	m	31.2	29.1	33.2	43.1	53.2	71.5	92.7	97.9	119	107.2	115.4	110.9	101.2	89.2	.	.	.	.	.	.	2.397435897	0.260973121	6.07.09	74.8	12	F	.	8	119	7	17
1762	747	k	23.6	21	30.3	47.3	63	72.6	81.9	97.5	95.3	92.2	95.4	95.2	86.9	81.7	66.6	.	.	.	.	.	2.330508475	0.445362583	9.07.09	55	13	M	.	7	97.5	8	18
1763	223	m	27.4	27.5	37.7	49.6	54.9	71.2	86.9	103.7	105.1	93.1	76.9	.	.	.	.	.	.	.	.	.	2.452554745	0.274330739	1.07.09	67.2	9	M	.	8	105.1	8	14
1764	459	m	33	31.7	45.9	61.3	73.1	76	106.4	112.2	121.8	116	109.1	94.2	.	.	.	.	.	.	.	.	2.478787879	0.289314726	3.07.09	81.8	10	F	.	8	121.8	6	17
1765	513	m	22.5	26	39	43.8	56.2	67.4	84.4	92.9	98.5	99.5	82	.	.	.	.	.	.	.	.	.	2.835555556	0.116072171	2.07.09	63.8	9	M	.	9	99.5	6	17
1766	487	m	26.3	26.1	40.4	51.6	74.7	81.5	98.2	112.7	125.6	117.2	109.5	83.9	.	.	.	.	.	.	.	.	2.813688213	0.244691888	2.07.09	74	10	F	.	8	125.6	6	16
1767	815	m	27.5	33.7	31	47.9	57.7	70.2	69.1	79	93.5	.	100.7	110.7	88.8	78.1	.	.	.	.	.	.	2.432727273	0.4351283	6.07.09	66.9	12	F	.	11	110.7	6	18
1768	626	m	23.9	23.6	32.4	36.7	48.8	75.1	97.9	101.2	118.9	114.4	119	117.4	94.2	80.3	.	.	.	.	.	.	2.866108787	0.124618332	6.07.09	68.5	12	F	.	10	119	8	16
1769	292	k	24.2	24.6	32.6	41	54.2	61.3	71.7	75.5	82.4	85	73.2	57.6	.	.	.	.	.	.	.	.	2.128099174	0.229259778	3.07.09	51.5	10	M	.	9	85	5	18
1770	645	m	36.1	32.3	49.7	67.7	86.5	100	128.7	121.9	129.2	148.4	137.1	124.7	99.3	.	.	.	.	.	.	.	2.423822715	0.309081247	4.07.09	87.5	11	F	.	9	148.4	6	17
1772	425	m	21.2	19.7	30.1	43.9	56	56	61.7	93.6	93	101.8	91.9	.	.	.	.	.	.	.	.	.	2.966981132	0.377389148	1.07.09	62.9	9	M	.	9	101.8	6	16
1775	825	m	27.1	26.2	31.9	48.5	54.7	67.5	77.7	89.2	97.6	108.4	103.1	103.8	102.6	94.3	76.2	.	.	.	.	.	2.354243542	0.418957788	9.07.09	63.8	13	F	.	9	108.4	7	19
1776	479	m	22.6	20	24.5	28.3	40.1	54.1	72	89.2	88.9	95.6	97.4	91.1	84.9	70.1	.	.	.	.	.	.	2.721238938	0.144188687	4.07.09	61.5	11	M	.	10	97.4	8	15
1777	542	m	26.6	30.3	39.6	56.1	67.4	78	104.5	101.5	100.4	96.9	.	.	.	.	.	.	.	.	.	.	2.488721805	0.348306694	1.07.09	66.2	8	M	.	6	104.5	6	17
1778	295	k	21.4	19.1	23	40.6	41	47.9	57.2	77.5	87.5	90.3	91.3	103.2	105.9	111.9	114.7	102.6	94.6	76.1	.	.	2.953271028	0.568273851	12.07.09	63.2	16	F	.	14	114.7	5	21
1779	285	k	29.2	30.9	40.6	51.5	62.6	72.5	80.9	84.3	91.1	102.3	93	113.3	103.1	109.3	94.9	78.1	.	.	.	.	2.171232877	0.237813741	15.07.09	63.4	14	F	.	11	113.3	6	25
1780	764	k	35.2	31.4	42.4	55.1	65.4	74.7	81.7	88.3	96.9	95.7	.	.	.	.	.	.	.	.	.	.	1.661931818	0.262001354	11.07.09	58.5	12	M	.	8	96.9	5	24
1781	590	m	33.1	32.3	42.7	56.6	73.9	88.6	107.6	130.3	135.6	135.7	132.1	98.6	.	.	.	.	.	.	.	.	2.549848943	0.281810065	2.07.09	84.4	10	F	.	9	135.7	5	17
1782	615	k	21.7	21.6	33.5	44.8	57.5	63.1	61.6	64.8	83.6	85.3	81.2	81.1	65.2	.	.	.	.	.	.	.	2.456221198	0.290662701	12.07.09	53.3	11	M	.	9	85.3	6	25
1784	489	k	30	31	41.9	63	66.9	73.1	85.4	92.7	96.9	112.1	103.3	103.9	118.5	121.4	115.5	102	84	.	.	.	2.29	0.407848899	11.07.09	68.7	15	F	.	13	121.4	7	19
1786	874	m	25.2	22.8	29.5	38.3	47.4	58.5	70.6	75.8	74.5	85.8	82	90.9	94.3	87.3	78	68	.	.	.	.	2.273809524	0.261059633	7.07.09	57.3	14	M	.	12	94.3	6	17
1789	242	m	30	30.9	38.5	49.4	56.1	59.4	67.4	81.4	91.5	93	97	103.9	89.2	71.9	.	.	.	.	.	.	2.206666667	0.249292183	5.07.09	66.2	11	M	.	11	103.9	6	18
1790	215	m	23.6	21.9	29.5	41.3	52.3	65.4	79.3	102.3	108.7	86.7	87.4	72.4	.	.	.	.	.	.	.	.	2.601694915	0.336472237	9.07.09	61.4	17	M	.	8	108.7	6	16
1792	448	m	27.8	30.4	41.3	62.7	70.3	87.4	87.1	92.4	101.4	114.3	111.5	130.8	122	106.2	90.8	.	.	.	.	.	2.76618705	0.417498948	9.07.09	76.9	13	F	.	11	130.8	6	20
1794	268	m	25	25.8	32.6	42.8	51.5	71	76.1	92.8	104.8	104	95.2	78.4	.	.	.	.	.	.	.	.	2.768	0.272225814	4.07.09	69.2	10	M	.	8	104.8	8	16
1795	339	m	28.4	32.5	39.8	51.2	73.4	85.1	95.7	102.5	99.8	114.6	98.1	78.4	.	.	.	.	.	.	.	.	2.549295775	0.25187262	5.07.09	72.4	10	F	.	9	114.6	7	18
1796	241	m	34.9	30.3	37	47.4	65.9	85.7	85.4	100.8	124	123.2	122.2	129.2	111	94.5	.	.	.	.	.	.	2.246418338	0.247704316	6.07.09	78.4	11	F	.	11	129.2	7	18
1797	207	m	33	31.7	47.6	58.6	73.6	96.4	109.1	126.1	144.1	132	137.9	100.3	.	.	.	.	.	.	.	.	2.557575758	0.207901935	2.07.09	84.4	10	F	.	8	144.1	6	16
1798	312	m	25.5	25.5	34.1	41.5	63.9	77.2	102.5	104.8	112.2	123	102.7	84.8	.	.	.	.	.	.	.	.	2.901960784	0.196396043	4.07.09	74	10	F	.	9	123	7	17
1799	450	k	25.7	27.6	34.4	34.7	35.5	43.4	58.6	76.3	85.4	86.7	87.5	81.8	60.5	.	.	.	.	.	.	.	2.128404669	0.008683123	5.07.09	54.7	11	M	.	10	87.5	5	19
1800	287	m	29.4	34.1	50.1	59.1	67.8	81.9	92.9	98.2	96	108.9	117.2	103.9	79.1	.	.	.	.	.	.	.	2.401360544	0.165209916	5.07.09	70.6	11	F	.	10	117.2	5	19
																													19
